# Supplementary material for: Mapping Asia Plants: The Threat Status and Influencing Factors of Rare and Endangered Vascular Plant Species in North Asia (Asian Russia)
Source: Plants (Basel). 2023 Jul 27;12(15):2792. doi: 10.3390/plants12152792 (PMC10421321; doi:10.3390/plants12152792)
Supplement: Supplementary file 1 [file plants-12-02792-s001.zip]

Archive with 2 entries (2 files):
- Supplementary Materials File S1.xlsx
- Supplementary Materials File S2.pdf
