# Supplementary material for: Mapping Asia Plants: The Threat Status and Influencing Factors of Rare and Endangered Vascular Plant Species in North Asia (Asian Russia)
Source: Plants (Basel). 2023 Jul 27;12(15):2792. doi: 10.3390/plants12152792 (PMC10421321; doi:10.3390/plants12152792)
Supplement: Supplementary file 1 [file plants-12-02792-s001.zip › Supplementary Materials File S1.xlsx]

## Sheet: 2292
Number	Phylum	Families	Genera	Name of species	Synonyms	Distribution regions/ (endangered degree)	Combined Endangeredness	Combined Endangeredness (Russia Federation 2008)	Combined Endangeredness (IUCN criteria)
NA_0001	Pteridophyta	Lycopodiaceae	Dendrolycopodium	Dendrolycopodium juniperoideum (Sw.) A. Haines	Lycopodium juniperoideum Sw.	Trans-Baikal Territory/(3),Republic of Buryatia/(3_NT),Irkutsk Region/(3)	3	3	NT (Near Threatened)
NA_0002	Pteridophyta	Lycopodiaceae	Diphasiastrum	Diphasiastrum × zeilleri (Rouy) Holub		Kurgan Region/(3)	3	3	NT (Near Threatened)
NA_0003	Pteridophyta	Lycopodiaceae	Diphasiastrum	Diphasiastrum tristachyum (Pursh) Holub		Kurgan Region/(1)	1	1	CR (Critically Endangered) or EN (Endangered)
NA_0004	Pteridophyta	Lycopodiaceae	Huperzia	Huperzia appressa (Bach. Pyl. ex Desv.) A. & D. Löve		Altai Territory/(3б)	3	3	NT (Near Threatened)
NA_0005	Pteridophyta	Lycopodiaceae	Huperzia	Huperzia selago (L.) Bernh.		Novosibirsk Region/(2),Khanty-Mansi Autonomous Area – Yugra/(3),Tyumen Region/(1),Kurgan Region/(1)	3	3	NT (Near Threatened)
NA_0006	Pteridophyta	Lycopodiaceae	Lycopodiella	Lycopodiella inundata (L.) J. Holub	Lycopodiella inundatum L.	Republic of Buryatia/(4_DD),Tomsk Region/(3),Yamal-Nenets Autonomous Area/(4),Khanty-Mansi Autonomous Area – Yugra/(3),Tyumen Region/(5),Kurgan Region/(1),Chelyabinsk Region/(4_VU)	5	5	LC (Least Concern)
NA_0007	Pteridophyta	Lycopodiaceae	Lycopodium	Lycopodium lagopus (Laest. ex C. Hartm.) G. Zinserl. ex Kuzeneva-Prochorova		Trans-Baikal Territory/(3),Altai Territory/(3б)	3	3	NT (Near Threatened)
NA_0008	Pteridophyta	Isoetaceae	Isoetes	Isoetes asiatica (Mak.) Mak.		Chukotka Autonomous Area/(2),Magadan Region/(3б),Khabarovsk Territory/(2),Sakhalin Region/(3б),Primorye Territory/(EN )	3	3	NT (Near Threatened)
NA_0009	Pteridophyta	Isoetaceae	Isoetes	Isoetes echinospora Dur.	Isoetes setacea Lam.; I. setacea Durieu	Republic of Sakha (Yakutia)/(1),Trans-Baikal Territory/(1),Republic of Buryatia/(2_VU),Irkutsk Region/(2),Krasnoyarsk Territory/(2),Republic of Tuva/(1),Khanty-Mansi Autonomous Area – Yugra/(4),Tyumen Region/(4),Sverdlovsk Region/(1),Chelyabinsk Region/(1_CR)	2	2	VU (Vulnerable)
NA_0010	Pteridophyta	Isoetaceae	Isoetes	Isoetes lacustris L.		Krasnoyarsk Territory/(2),Republic of Altai/(2),Tyumen Region/(4),Sverdlovsk Region/(1),Chelyabinsk Region/(1_CR)	2	2	VU (Vulnerable)
NA_0011	Pteridophyta	Isoetaceae	Isoetes	Isoetes maritima Underw.		Kamchatka Territory/(2)	2	2	VU (Vulnerable)
NA_0012	Pteridophyta	Selaginellaceae	Selaginella	Selaginella helvetica (L.) Spring		Amur Region/(3в),Trans-Baikal Territory/(3),Republic of Buryatia/(3_NT)	3	3	NT (Near Threatened)
NA_0013	Pteridophyta	Selaginellaceae	Selaginella	Selaginella rossii (Bak.) Warb.		Amur Region/(2а)	2	2	VU (Vulnerable)
NA_0014	Pteridophyta	Selaginellaceae	Selaginella	Selaginella rupestris (L.) Spring		Krasnoyarsk Territory/(4)	4	4	DD (Data Deficient)
NA_0015	Pteridophyta	Selaginellaceae	Selaginella	Selaginella sajanensis Stepanov & Sonnikova		Krasnoyarsk Territory/(1)	1	1	CR (Critically Endangered) or EN (Endangered)
NA_0016	Pteridophyta	Selaginellaceae	Selaginella	Selaginella sanguinolenta (L.) Spring	Selaginella borealis (Kaulf.) Spring	Trans-Baikal Territory/(3)	3	3	NT (Near Threatened)
NA_0017	Pteridophyta	Selaginellaceae	Selaginella	Selaginella selaginoides (L.) Schrank & C. F. P. Mart.		Kamchatka Territory/(3),Chukotka Autonomous Area/(3г),Krasnoyarsk Territory/(2),Khanty-Mansi Autonomous Area – Yugra/(3)	3	3	NT (Near Threatened)
NA_0018	Pteridophyta	Selaginellaceae	Selaginella	Selaginella tamariscina (Beauv.) Spring	Lycopodioides tamariscina (P. Beauv.) Tzvelev	Khabarovsk Territory/(3),Jewish Autonomous Region/(3б),Amur Region/(3в)	3	3	NT (Near Threatened)
NA_0019	Pteridophyta	Equisetaceae	Equisetum	Equisetum × moorei Newman		Kurgan Region/(3)	3	3	NT (Near Threatened)
NA_0020	Pteridophyta	Equisetaceae	Equisetum	Equisetum ramosissimum Desf.		Novosibirsk Region/(1),Omsk Region/(3),Kurgan Region/(3)	3	3	NT (Near Threatened)
NA_0021	Pteridophyta	Ophioglossaceae	Botrychium	Botrychium boreale (Fr.) Milde		Republic of Sakha (Yakutia)/(3б),Trans-Baikal Territory/(1),Republic of Buryatia/(3_NT),Krasnoyarsk Territory/(4),Yamal-Nenets Autonomous Area/(4),Khanty-Mansi Autonomous Area – Yugra/(2)	3	3	NT (Near Threatened)
NA_0022	Pteridophyta	Ophioglossaceae	Botrychium	Botrychium lanceolatum (S. G. Gmel.) Angstr		Chukotka Autonomous Area/(3г),Khabarovsk Territory/(3),Primorye Territory/(EN),Republic of Sakha (Yakutia)/(3б),Republic of Buryatia/(3_NT),Krasnoyarsk Territory/(2),Tomsk Region/(3),Khanty-Mansi Autonomous Area – Yugra/(2),Tyumen Region/(1),Sverdlovsk Region/(3),Chelyabinsk Region/(1_CR)	3	3	NT (Near Threatened)
NA_0023	Pteridophyta	Ophioglossaceae	Botrychium	Botrychium lunaria (L.) Sw.		Khabarovsk Territory/(3),Altai Territory/(3б),Kemerovo Region/(3),Omsk Region/(1),Khanty-Mansi Autonomous Area – Yugra/(3),Tyumen Region/(0),Kurgan Region/(1),Chelyabinsk Region/(3_VU)	3	3	NT (Near Threatened)
NA_0024	Pteridophyta	Ophioglossaceae	Botrychium	Botrychium pinnatum H. St. John		Chukotka Autonomous Area/(3д)	3	3	NT (Near Threatened)
NA_0025	Pteridophyta	Ophioglossaceae	Botrypus	Botrypus strictus (L.) Underw.	Botrychium strictum Underw.	Primorye Territory/(EN)	EN	1	EN (Endangered)
NA_0026	Pteridophyta	Ophioglossaceae	Botrypus	Botrypus virginianus subsp. virginianus	Botrychium virginianum (L.) Sw.；B. anthemoides Presl.	Khabarovsk Territory/(2),Republic of Sakha (Yakutia)/(3б),Republic of Buryatia/(3_NT),Irkutsk Region/(3),Krasnoyarsk Territory/(3),Republic of Khakassia/(1),Republic of Altai/(3),Altai Territory/(2в),Kemerovo Region/(3),Tomsk Region/(3),Omsk Region/(2),Tyumen Region/(2),Sverdlovsk Region/(3),Kurgan Region/(3),Chelyabinsk Region/(2_EN)	3	3	NT (Near Threatened)
NA_0027	Pteridophyta	Ophioglossaceae	Ophioglossum	Ophioglossum thermale Komarov	Ophioglossum nipponicum Miyabe & Kudo	Kamchatka Territory/(2),Primorye Territory/(CR ),Amur Region/(4)	2	2	VU (Vulnerable)
NA_0028	Pteridophyta	Ophioglossaceae	Ophioglossum	Ophioglossum vulgatum subsp. vulgatum	Ophioglossum alaskanum E. Britton	Kamchatka Territory/(2),Sakhalin Region/(2а)	2	2	VU (Vulnerable)
NA_0029	Pteridophyta	Ophioglossaceae	Ophioglossum	Ophioglossum vulgatum L.		Republic of Buryatia/(1б_EN),Krasnoyarsk Territory/(2),Republic of Tuva/(3),Republic of Altai/(3),Altai Territory/(3б),Kemerovo Region/(3),Tomsk Region/(3),Omsk Region/(1),Tyumen Region/(2),Sverdlovsk Region/(2),Kurgan Region/(3),Chelyabinsk Region/(1_CR)	3	3	NT (Near Threatened)
NA_0030	Pteridophyta	Ophioglossaceae	Sceptridium	Sceptridium multifidum (S. G. Gmel.) Nishida ex Tag.	Botrychium multifidum (S. G. Gmel.) Trevis.	Republic of Sakha (Yakutia)/(3б),Republic of Buryatia/(3_NT),Krasnoyarsk Territory/(3),Republic of Khakassia/(1),Republic of Altai/(3),Altai Territory/(2),Kemerovo Region/(3),Novosibirsk Region/(1),Tomsk Region/(3),Omsk Region/(2),Kurgan Region/(3),Chelyabinsk Region/(3_VU)	3	3	NT (Near Threatened)
NA_0031	Pteridophyta	Ophioglossaceae	Sceptridium	Sceptridium robustum (Rupr.) Lyon	Botrychium robustum (Rupr.) Underw.	Magadan Region/(3д),Khabarovsk Territory/(3)	3	3	NT (Near Threatened)
NA_0032	Pteridophyta	Osmundaceae	Claytosmunda	Claytosmunda claytoniana (L.) Metzgar & Rouhan	Osmundastrum claytonianum (L.) Tagawa	Khabarovsk Territory/(1),Primorye Territory/(VU)	VU	2	VU (Vulnerable)
NA_0033	Pteridophyta	Osmundaceae	Osmunda	Osmunda japonica Thunb.		Sakhalin Region/(3г)	3	3	NT (Near Threatened)
NA_0034	Pteridophyta	Osmundaceae	Osmundastrum	Osmundastrum cinnamomeum subsp. asiaticum (Fern.) Fraser-Jenkins	Osmundastrum asiaticum (Fern.) X. C. Zhang	Kamchatka Territory/(3)	3	3	NT (Near Threatened)
NA_0035	Pteridophyta	Hymenophyllaceae	Crepidomanes	Crepidomanes minutum (Bl.) K. Iwats.	Gonocormus minutus (Bl.) Bosch	Primorye Territory/(EN)	EN	1	EN (Endangered)
NA_0036	Pteridophyta	Hymenophyllaceae	Hymenophyllum	Hymenophyllum wrightii v. d. Bosch	Mecodium wrightii (v. d. Bosch) Copel.	Sakhalin Region/(3б),Primorye Territory/(EN)	3	3	NT (Near Threatened)
NA_0037	Pteridophyta	Hymenophyllaceae	Vandenboschia	Vandenboschia birmanica (Bedd.) Ching	Lacosteopsis orientalis (C. Chr.) Nakaike	Sakhalin Region/(4)	4	4	DD (Data Deficient)
NA_0038	Pteridophyta	Salviniaceae	Salvinia	Salvinia natans (L.) All.		Trans-Baikal Territory/(1),Kemerovo Region/(3),Omsk Region/(2)	3	3	NT (Near Threatened)
NA_0039	Pteridophyta	Marsileaceae	Marsilea	Marsilea strigosa Willd.		Altai Territory/(3б)	3	3	NT (Near Threatened)
NA_0040	Pteridophyta	Plagiogyriaceae	Plagiogyria	Plagiogyria matsumureana (Mak.) Mak.		Sakhalin Region/(3д)	3	3	NT (Near Threatened)
NA_0041	Pteridophyta	Pteridaceae	Adiantum	Adiantum pedatum L.		Sakhalin Region/(3г)	3	3	NT (Near Threatened)
NA_0042	Pteridophyta	Pteridaceae	Aleuritopteris	Aleuritopteris argentea (S. G. Gmel.) Fée		Khabarovsk Territory/(2),Primorye Territory/(LR),Jewish Autonomous Region/(3в),Amur Region/(3в),Republic of Sakha (Yakutia)/(0),Trans-Baikal Territory/(3),Krasnoyarsk Territory/(2)	3	3	NT (Near Threatened)
NA_0043	Pteridophyta	Pteridaceae	Coniogramme	Coniogramme intermedia Hieron.		Khabarovsk Territory/(2),Sakhalin Region/(3г),Primorye Territory/(LR)	3	3	NT (Near Threatened)
NA_0044	Pteridophyta	Pteridaceae	Cryptogramma	Cryptogramma brunoniana subsp. raddeana (Fomin) Fraser-Jenk.	Cryptogramma raddeana Fomin	Khabarovsk Territory/(3),Primorye Territory/(LR),Amur Region/(1),Republic of Sakha (Yakutia)/(3д)	3	3	NT (Near Threatened)
NA_0045	Pteridophyta	Pteridaceae	Cryptogramma	Cryptogramma crispa (L.) R. Br. ex Hook.		Sakhalin Region/(3б),Khanty-Mansi Autonomous Area – Yugra/(2)	3	3	NT (Near Threatened)
NA_0046	Pteridophyta	Pteridaceae	Cryptogramma	Cryptogramma stelleri (Gmel.) Prantl		Kamchatka Territory/(3),Chukotka Autonomous Area/(3б),Khabarovsk Territory/(3),Sakhalin Region/(3г),Amur Region/(3б),Republic of Sakha (Yakutia)/(3б),Altai Territory/(3б),Kemerovo Region/(1),Novosibirsk Region/(1),Khanty-Mansi Autonomous Area – Yugra/(3),Sverdlovsk Region/(3)	3	3	NT (Near Threatened)
NA_0047	Pteridophyta	Pteridaceae	Oeosporangium	Oeosporangium kuhnii (Milde) Fraser-Jenk.	Aleuritopteris kuhnii (Milde) Ching	Khabarovsk Territory/(3),Primorye Territory/(LR),Amur Region/(1)	3	3	NT (Near Threatened)
NA_0048	Pteridophyta	Dennstaedtiaceae	Dennstaedtia	Dennstaedtia hirsuta (Sw.) Mett. ex Miq.		Khabarovsk Territory/(3),Jewish Autonomous Region/(2а)	3	3	NT (Near Threatened)
NA_0049	Pteridophyta	Dennstaedtiaceae	Dennstaedtia	Dennstaedtia wilfordii (T. Moore) H. Christ		Khabarovsk Territory/(2),Jewish Autonomous Region/(3д)	3	3	NT (Near Threatened)
NA_0050	Pteridophyta	Dennstaedtiaceae	Pteridium	Pteridium latiusculum subsp. pinetorum (C. N. Page & R. R. Mill) Fraser-Jenkins	Pteridium pinetorum C. N. Page & R. R. Mill	Republic of Sakha (Yakutia)/(3б),Krasnoyarsk Territory/(1)	3	3	NT (Near Threatened)
NA_0051	Pteridophyta	Cystopteridaceae	Cystopteris	Cystopteris diaphana (Bory) Blasdell	Cystopteris altajensis I. I. Gureeva	Krasnoyarsk Territory/(3),Altai Territory/(2а),Kemerovo Region/(1)	3	3	NT (Near Threatened)
NA_0052	Pteridophyta	Cystopteridaceae	Cystopteris	Cystopteris dickieana R. Sim		Novosibirsk Region/(1),Kurgan Region/(1),Chelyabinsk Region/(2_EN)	2	2	VU (Vulnerable)
NA_0053	Pteridophyta	Cystopteridaceae	Cystopteris	Cystopteris fragilis (L.) Bernh.		Tomsk Region/(1),Khanty-Mansi Autonomous Area – Yugra/(3),Tyumen Region/(2),Kurgan Region/(3)	3	3	NT (Near Threatened)
NA_0054	Pteridophyta	Cystopteridaceae	Cystopteris	Cystopteris montana (Lam.) Desv.	Rhizomatopteris montana (Lam.) A. Khokhr.	Kamchatka Territory/(3),Sakhalin Region/(3в),Altai Territory/(3б),Yamal-Nenets Autonomous Area/(3),Tyumen Region/(2)	3	3	NT (Near Threatened)
NA_0055	Pteridophyta	Cystopteridaceae	Cystopteris	Cystopteris sudetica A. Br. & Milde	Rhizomatopteris sudetica (A. Br. & Milde) A. Khokhr.	Amur Region/(2а),Tyumen Region/(3),Krasnoyarsk Territory/(3),Altai Territory/(3б),Tomsk Region/(3),Omsk Region/(3),Khanty-Mansi Autonomous Area – Yugra/(3),Chelyabinsk Region/(3_VU)	3	3	NT (Near Threatened)
NA_0056	Pteridophyta	Cystopteridaceae	Gymnocarpium	Gymnocarpium dryopteris (L.) Newm.		Chukotka Autonomous Area/(2)	2	2	VU (Vulnerable)
NA_0057	Pteridophyta	Cystopteridaceae	Gymnocarpium	Gymnocarpium jessoense subsp. parvulum Sarvela	Gymnocarpium continentale (V. Petrov) Pojark.	Kurgan Region/(1)	1	1	CR (Critically Endangered) or EN (Endangered)
NA_0058	Pteridophyta	Aspleniaceae	Asplenium	Asplenium adiantum-nigrum subsp. woronowii (Christ) Fraser-Jenkins	Asplenium sajanense Gudoschn. & Krasnob.	Krasnoyarsk Territory/(1),Republic of Khakassia/(4),Kemerovo Region/(1)	1	1	CR (Critically Endangered) or EN (Endangered)
NA_0059	Pteridophyta	Aspleniaceae	Asplenium	Asplenium altajense (Komar.) Grubov		Republic of Buryatia/(3_NT),Irkutsk Region/(3),Krasnoyarsk Territory/(3),Republic of Tuva/(1),Republic of Khakassia/(3),Republic of Altai/(2)	3	3	NT (Near Threatened)
NA_0060	Pteridophyta	Aspleniaceae	Asplenium	Asplenium incisum Thunb.		Kamchatka Territory/(2),Khabarovsk Territory/(3),Primorye Territory/(VU),Amur Region/(2а)	3	3	NT (Near Threatened)
NA_0061	Pteridophyta	Aspleniaceae	Asplenium	Asplenium komarovii Akasawa	Phyllitis japonica Kom.	Khabarovsk Territory/(2),Sakhalin Region/(3д),Primorye Territory/(EN)	3	3	NT (Near Threatened)
NA_0062	Pteridophyta	Aspleniaceae	Asplenium	Asplenium laciniatum subsp. tenuicaule (Hayata) Fraser-Jenk.	Asplenium tenuicaule Hayata	Khabarovsk Territory/(3),Republic of Khakassia/(4)	3	3	NT (Near Threatened)
NA_0063	Pteridophyta	Aspleniaceae	Asplenium	Asplenium nesii Christ		Republic of Buryatia/(3_NT),Irkutsk Region/(0),Republic of Altai/(1)	3	3	NT (Near Threatened)
NA_0064	Pteridophyta	Aspleniaceae	Asplenium	Asplenium ruprechtii Kurata	Camptosorus sibiricus Rupr.	Jewish Autonomous Region/(3б),Trans-Baikal Territory/(3),Republic of Buryatia/(3_NT),Irkutsk Region/(2),Krasnoyarsk Territory/(1),Republic of Khakassia/(2)	3	3	NT (Near Threatened)
NA_0065	Pteridophyta	Aspleniaceae	Asplenium	Asplenium ruta-muraria L.		Khabarovsk Territory/(3),Sakhalin Region/(1),Primorye Territory/(EN),Jewish Autonomous Region/(2а),Amur Region/(2а),Novosibirsk Region/(1),Khanty-Mansi Autonomous Area – Yugra/(4),Kurgan Region/(1)	3	3	NT (Near Threatened)
NA_0066	Pteridophyta	Aspleniaceae	Asplenium	Asplenium septentrionale (L.) Hoffm.		Krasnoyarsk Territory/(1),Republic of Tuva/(2),Kemerovo Region/(1),Novosibirsk Region/(1),	2	2	VU (Vulnerable)
NA_0067	Pteridophyta	Aspleniaceae	Asplenium	Asplenium trichomanes subsp. quadrivalens D. E. Meyer		Chelyabinsk Region/(2_EN)	2	2	EN (Endangered)
NA_0068	Pteridophyta	Aspleniaceae	Asplenium	Asplenium trichomanes L.		Krasnoyarsk Territory/(1),Republic of Altai/(2),Altai Territory/(3б),Kemerovo Region/(1)	3	3	NT (Near Threatened)
NA_0069	Pteridophyta	Aspleniaceae	Asplenium	Asplenium viride Huds.		Kamchatka Territory/(3),Khabarovsk Territory/(3),Sakhalin Region/(3в),Republic of Sakha (Yakutia)/(3в),Krasnoyarsk Territory/(3),Republic of Khakassia/(3),Kemerovo Region/(3),Khanty-Mansi Autonomous Area – Yugra/(2),Sverdlovsk Region/(3),Chelyabinsk Region/(2_EN)	3	3	NT (Near Threatened)
NA_0070	Pteridophyta	Woodsiaceae	Woodsia	Woodsia alpina (Bolton) Gray		Khanty-Mansi Autonomous Area – Yugra/(2),Kurgan Region/(1)	2	2	VU (Vulnerable)
NA_0071	Pteridophyta	Woodsiaceae	Woodsia	Woodsia calcarea (Fomin) Shmakov		Kemerovo Region/(3)	3	3	NT (Near Threatened)
NA_0072	Pteridophyta	Woodsiaceae	Woodsia	Woodsia glabella R. Br. ex Rich.		Novosibirsk Region/(1),Khanty-Mansi Autonomous Area – Yugra/(3)	3	3	NT (Near Threatened)
NA_0073	Pteridophyta	Woodsiaceae	Woodsia	Woodsia gracilis (Lawson) Butters		Sverdlovsk Region/(3),Chelyabinsk Region/(EN),Kurgan Region/(1),Chelyabinsk Region/(2_EN)	3	3	NT (Near Threatened)
NA_0074	Pteridophyta	Woodsiaceae	Woodsia	Woodsia ilvensis (L.) R. Br.		Khanty-Mansi Autonomous Area – Yugra/(2),Kurgan Region/(1)	2	2	VU (Vulnerable)
NA_0075	Pteridophyta	Woodsiaceae	Woodsia	Woodsia manchuriensis Hook.	Protowoodsia manchuriensis (Hook.) Ching	Jewish Autonomous Region/(3г),Amur Region/(1)	3	3	NT (Near Threatened)
NA_0076	Pteridophyta	Woodsiaceae	Woodsia	Woodsia polystichoides D. C. Eat.		Amur Region/(2а)	2	2	VU (Vulnerable)
NA_0077	Pteridophyta	Woodsiaceae	Woodsia	Woodsia pulchella Bertol.	Woodsia heterophylla (Turcz. ex Fomin) Shmakov; W. pinnatifida (Fomin) Shmakov	Krasnoyarsk Territory/(3),Altai Territory/(3б),Kemerovo Region/(2)	3	3	NT (Near Threatened)
NA_0078	Pteridophyta	Woodsiaceae	Woodsia	Woodsia subcordata Turcz.		Krasnoyarsk Territory/(2)	2	2	VU (Vulnerable)
NA_0079	Pteridophyta	Woodsiaceae	Woodsia	Woodsia taigischensis (Stepanov) Kuznetsov		Krasnoyarsk Territory/(3)	3	3	NT (Near Threatened)
NA_0080	Pteridophyta	Onocleaceae	Matteuccia	Matteuccia struthiopteris (L.) Tod.		Magadan Region/(3г),Republic of Sakha (Yakutia)/(3б),Trans-Baikal Territory/(3)	3	3	NT (Near Threatened)
NA_0081	Pteridophyta	Onocleaceae	Onoclea	Pentarhizidium orientale (Hook.) Hayata	Matteuccia orientalis (Hook.) Trev.; Onoclea orientalis (Hook.) Hook.	Sakhalin Region/(3г),Primorye Territory/(VU)	3	3	NT (Near Threatened)
NA_0082	Pteridophyta	Onocleaceae	Onoclea	Onoclea sensibilis L.		Trans-Baikal Territory/(3),Republic of Buryatia/(1б_EN)	3	3	NT (Near Threatened)
NA_0083	Pteridophyta	Blechnaceae	Blechnum	Blechnum nipponicum (Kunze) Makino		Sakhalin Region/(3б)	3	3	NT (Near Threatened)
NA_0084	Pteridophyta	Athyriaceae	Athyrium	Athyrium asplenioides var. cyclosorum (Rupr.) comb. ined.	Athyrium filix-femina subsp. cyclosorum (Rupr.) C. Chr.	Chukotka Autonomous Area/(2)	2	2	VU (Vulnerable)
NA_0085	Pteridophyta	Athyriaceae	Athyrium	Athyrium filix-femina (L.) Roth		Republic of Sakha (Yakutia)/(3б)	3	3	NT (Near Threatened)
NA_0086	Pteridophyta	Athyriaceae	Athyrium	Athyrium wardii (Hook.) Mak.		Sakhalin Region/(3г)	3	3	NT (Near Threatened)
NA_0087	Pteridophyta	Athyriaceae	Deparia	Deparia henryi (Bak.) M. Kato	Lunathyrium henryi (Bak.) Kurata	Primorye Territory/(LR)	LR	3	NT (Near Threatened)
NA_0088	Pteridophyta	Athyriaceae	Deparia	Deparia japonica subsp. japonica	Athyriopsis japonica (Thunb. ex Murray) Ching	Sakhalin Region/(1)	1	1	CR (Critically Endangered) or EN (Endangered)
NA_0089	Pteridophyta	Athyriaceae	Deparia	Deparia pterorachis (Christ) M. Kato	Lunathyrium pterorachis (Christ) Kurata	Kamchatka Territory/(2),Khabarovsk Territory/(2),Primorye Territory/(CR)	2	2	VU (Vulnerable)
NA_0090	Pteridophyta	Athyriaceae	Deparia	Deparia pycnosora (Christ) M. Kato	Lunathyrium pycnosorum (Christ) Koidz.	Jewish Autonomous Region/(3г)	3	3	NT (Near Threatened)
NA_0091	Pteridophyta	Athyriaceae	Diplazium	Diplazium sibiricum (Turcz. ex Kunze) Kurata		Kamchatka Territory/(3),Kurgan Region/(2)	3	3	NT (Near Threatened)
NA_0092	Pteridophyta	Thelypteridaceae	Oreopteris	Oreopteris limbosperma (All.) J. Holub		Republic of Buryatia/(2_VU),Irkutsk Region/(3),Krasnoyarsk Territory/(2),Republic of Khakassia/(3),Kemerovo Region/(3)	3	3	NT (Near Threatened)
NA_0093	Pteridophyta	Thelypteridaceae	Parathelypteris	Parathelypteris nipponica (Franchet & Savat.) Ching		Kamchatka Territory/(1)	1	1	CR (Critically Endangered) or EN (Endangered)
NA_0094	Pteridophyta	Thelypteridaceae	Phegopteris	Phegopteris connectilis (Michx.) Watt		Chukotka Autonomous Area/(2),Republic of Sakha (Yakutia)/(3б),Tyumen Region/(3),Kurgan Region/(2)	3	3	NT (Near Threatened)
NA_0095	Pteridophyta	Thelypteridaceae	Thelypteris	Thelypteris palustris (Salisb.) Schott		Kamchatka Territory/(2),Republic of Buryatia/(3_NT),Khanty-Mansi Autonomous Area – Yugra/(3)	3	3	NT (Near Threatened)
NA_0096	Pteridophyta	Dryopteridaceae	Arachniodes	Arachniodes miqueliana (Maxim. ex Franchet & Savat.) Ohwi	Leptorumohra miqueliana (Maxim. ex Franch. & Sav.) H. Itô.	Sakhalin Region/(1),Primorye Territory/(CR)	1	1	CR (Critically Endangered) or EN (Endangered)
NA_0097	Pteridophyta	Dryopteridaceae	Arachniodes	Arachniodes mutica (Franchet & Savat.) Ohwi		Sakhalin Region/(3г)	3	3	NT (Near Threatened)
NA_0098	Pteridophyta	Dryopteridaceae	Dryopteris	Dryopteris chinensis (Bak.) Koidz.		Primorye Territory/(CR)	CR	1	CR (Critically Endangered)
NA_0099	Pteridophyta	Dryopteridaceae	Dryopteris	Dryopteris coreanomontana Nakai	Dryopteris sichotensis Komarov	Amur Region/(2а)	2	2	VU (Vulnerable)
NA_0100	Pteridophyta	Dryopteridaceae	Dryopteris	Dryopteris cristata (L.) A. Gray		Krasnoyarsk Territory/(1),Republic of Altai/(1),Altai Territory/(2в),Tomsk Region/(3),Kurgan Region/(3)	3	3	NT (Near Threatened)
NA_0101	Pteridophyta	Dryopteridaceae	Dryopteris	Dryopteris expansa (C. Presl) Fraser-Jenk. & Jermy		Republic of Sakha (Yakutia)/(3б),Kurgan Region/(2)	3	3	NT (Near Threatened)
NA_0102	Pteridophyta	Dryopteridaceae	Dryopteris	Dryopteris filix-mas (L.) Schott		Republic of Buryatia/(2_VU),Irkutsk Region/(2),Krasnoyarsk Territory/(3),Republic of Tuva/(3),Tomsk Region/(3),Khanty-Mansi Autonomous Area – Yugra/(2),Tyumen Region/(3),Kurgan Region/(3)	3	3	NT (Near Threatened)
NA_0103	Pteridophyta	Dryopteridaceae	Dryopteris	Dryopteris fragrans (L.) Schott		Trans-Baikal Territory/(2),Republic of Khakassia/(3),Khanty-Mansi Autonomous Area – Yugra/(3)	3	3	NT (Near Threatened)
NA_0104	Pteridophyta	Dryopteridaceae	Dryopteris	Dryopteris goeringiana (G. Kunze) Koidz.		Jewish Autonomous Region/(3г),Amur Region/(2а)	3	3	NT (Near Threatened)
NA_0105	Pteridophyta	Dryopteridaceae	Polystichum	Polystichum aculeatum (L.) Roth		Altai Territory/(3б)	3	3	NT (Near Threatened)
NA_0106	Pteridophyta	Dryopteridaceae	Polystichum	Polystichum braunii (Spenn.) Fee		Khabarovsk Territory/(3),Amur Region/(3),Krasnoyarsk Territory/(2),Republic of Khakassia/(1),Kemerovo Region/(3),Novosibirsk Region/(2)	3	3	NT (Near Threatened)
NA_0107	Pteridophyta	Dryopteridaceae	Polystichum	Polystichum craspedosorum (Maxim.) Diels		Khabarovsk Territory/(3),Jewish Autonomous Region/(3г),Amur Region/(1)	3	3	NT (Near Threatened)
NA_0108	Pteridophyta	Dryopteridaceae	Polystichum	Polystichum lonchitis (L.) Roth		Magadan Region/(3г),Sakhalin Region/(3б),Republic of Buryatia/(3_NT),Irkutsk Region/(3),Krasnoyarsk Territory/(2),Republic of Khakassia/(4),Altai Territory/(2в),Kemerovo Region/(2),Khanty-Mansi Autonomous Area – Yugra/(3),Sverdlovsk Region/(1)	3	3	NT (Near Threatened)
NA_0109	Pteridophyta	Dryopteridaceae	Polystichum	Polystichum subtripteron Tzvelev		Khabarovsk Territory/(1)	1	1	CR (Critically Endangered) or EN (Endangered)
NA_0110	Pteridophyta	Polypodiaceae	Lepisorus	Lepisorus albertii (E. Regel) Ching		Republic of Altai/(1)	1	1	CR (Critically Endangered) or EN (Endangered)
NA_0111	Pteridophyta	Polypodiaceae	Lepisorus	Lepisorus kolesnikovii (Tzvelev) Shmakov	Pleopeltis kolesnikovii Tzvelev	Khabarovsk Territory/(3),Primorye Territory/(CR )	3	3	NT (Near Threatened)
NA_0112	Pteridophyta	Polypodiaceae	Lepisorus	Lepisorus ussuriensis (Regel & Mack.) Ching	Pleopeltis ussuriensis Regel & Maack	Khabarovsk Territory/(3),Sakhalin Region/(3г),Jewish Autonomous Region/(3г)	3	3	NT (Near Threatened)
NA_0113	Pteridophyta	Polypodiaceae	Pleurosoriopsis	Pleurosoriopsis makinoi (Maxim.) Fomin		Primorye Territory/(VU)	VU	2	VU (Vulnerable)
NA_0114	Pteridophyta	Polypodiaceae	Polypodium	Polypodium fauriei Christ		Sakhalin Region/(3д)	3	3	NT (Near Threatened)
NA_0115	Pteridophyta	Polypodiaceae	Polypodium	Polypodium sibiricum Siplivinsky		Kamchatka Territory/(3),Magadan Region/(3г),Altai Territory/(3б),Kemerovo Region/(3)	3	3	NT (Near Threatened)
NA_0116	Pteridophyta	Polypodiaceae	Polypodium	Polypodium vulgare L.		Primorye Territory/(CR ),Krasnoyarsk Territory/(3),Kemerovo Region/(3),Kurgan Region/(2)	3	3	NT (Near Threatened)
NA_0117	Pteridophyta	Polypodiaceae	Pyrrosia	Pyrrosia petiolosa (Christ) Ching		Khabarovsk Territory/(2),Primorye Territory/(VU),Jewish Autonomous Region/(3г)	3	3	NT (Near Threatened)
NA_0118	Gymnospermae	Ephedraceae	Ephedra	Ephedra dahurica Turcz.		Trans-Baikal Territory/(3)	3	3	NT (Near Threatened)
NA_0119	Gymnospermae	Ephedraceae	Ephedra	Ephedra distachya L.		Novosibirsk Region/(1),Omsk Region/(1),Kurgan Region/(2)	2	2	VU (Vulnerable)
NA_0120	Gymnospermae	Ephedraceae	Ephedra	Ephedra monosperma J.G.Gmel. ex C.A.Mey.		Primorye Territory/(CR),Amur Region/(1),Republic of Sakha (Yakutia)/(2а),Kemerovo Region/(3),Novosibirsk Region/(1)	3	3	NT (Near Threatened)
NA_0121	Gymnospermae	Pinaceae	Abies	Abies sachalinensis var. gracilis (Kom.) Farjon	Abies gracilis Kom.	Kamchatka Territory/(1)	1	1	CR (Critically Endangered) or EN (Endangered)
NA_0122	Gymnospermae	Pinaceae	Abies	Abies sibirica Ledeb.		Republic of Sakha (Yakutia)/(3г)	3	3	NT (Near Threatened)
NA_0123	Gymnospermae	Pinaceae	Larix	Larix gmelinii var. olgensis (A. Henry) Ostenf. & Syrach	Larix olgensis A. Henry	Primorye Territory/(VU)	VU	2	VU (Vulnerable)
NA_0124	Gymnospermae	Pinaceae	Larix	Larix sibirica Ledeb.		Kurgan Region/(3)	3	3	NT (Near Threatened)
NA_0125	Gymnospermae	Pinaceae	Picea	Picea brachytyla var. brachytyla	Picea ajanensis Mast.	Republic of Sakha (Yakutia)/(2a)	2	2	VU (Vulnerable)
NA_0126	Gymnospermae	Pinaceae	Picea	Picea glehnii (F. Schmidt) Mast.		Sakhalin Region/(3д)	3	3	NT (Near Threatened)
NA_0127	Gymnospermae	Pinaceae	Picea	Picea obovata Ledeb.	Picea obovata var. coerulea Malyschev	Magadan Region/(3г),Trans-Baikal Territory/(2),Republic of Buryatia/(3_NT)	3	3	NT (Near Threatened)
NA_0128	Gymnospermae	Pinaceae	Pinus	Pinus densiflora Siebold & Zucc.		Primorye Territory/(LR)	LR	3	NT (Near Threatened)
NA_0129	Gymnospermae	Pinaceae	Pinus	Pinus koraiensis Siebold & Zucc.		Jewish Autonomous Region/(3г),Amur Region/(2а)	3	3	NT (Near Threatened)
NA_0130	Gymnospermae	Pinaceae	Pinus	Pinus sibirica Du Tour		Khabarovsk Territory/(2),Amur Region/(2а),Krasnoyarsk Territory/(2)	2	2	VU (Vulnerable)
NA_0131	Gymnospermae	Cupressaceae	Juniperus	Juniperus chinensis var. sargentii A. Henry	Juniperus sargentii (A. Henry) Takeda ex Nakai	Sakhalin Region/(3д)	3	3	NT (Near Threatened)
NA_0132	Gymnospermae	Cupressaceae	Juniperus	Juniperus pseudosabina Fisch. & C.A. Mey.		Krasnoyarsk Territory/(2)	2	2	VU (Vulnerable)
NA_0133	Gymnospermae	Cupressaceae	Juniperus	Juniperus rigida subsp. conferta (Parl.) Kitam.	Juniperus conferta Parl.	Sakhalin Region/(3д)	3	3	NT (Near Threatened)
NA_0134	Gymnospermae	Cupressaceae	Juniperus	Juniperus rigida Siebold & Zucc.		Primorye Territory/(EN)	EN	1	EN (Endangered)
NA_0135	Gymnospermae	Cupressaceae	Juniperus	Juniperus sabina L.		Republic of Khakassia/(2),Kurgan Region/(1),Chelyabinsk Region/(3_VU)	3	3	NT (Near Threatened)
NA_0136	Gymnospermae	Cupressaceae	Microbiota	Microbiota decussata Kom.		Khabarovsk Territory/(2),Primorye Territory/(EN)	2	2	VU (Vulnerable)
NA_0137	Gymnospermae	Taxaceae	Taxus	Taxus cuspidata Siebold & Zucc.		Khabarovsk Territory/(3),Sakhalin Region/(3д),Primorye Territory/(VU)	3	3	NT (Near Threatened)
NA_0138	Angiospermae	Cabombaceae	Brasenia	Brasenia schreberi J. F. Gmel.		Khabarovsk Territory/(1),Primorye Territory/(EN),Jewish Autonomous Region/(3б),Amur Region/(1),Irkutsk Region/(1)	3	3	NT (Near Threatened)
NA_0139	Angiospermae	Nymphaeaceae	Euryale	Euryale ferox Salisb. ex K. D. Koenig & Sims		Khabarovsk Territory/(1),Primorye Territory/(EN),Jewish Autonomous Region/(1)	1	1	CR (Critically Endangered) or EN (Endangered)
NA_0140	Angiospermae	Nymphaeaceae	Nuphar	Nuphar japonica DC.		Khabarovsk Territory/(1)	1	1	CR (Critically Endangered) or EN (Endangered)
NA_0141	Angiospermae	Nymphaeaceae	Nuphar	Nuphar lutea (L.) Sibth. & Sm.		Irkutsk Region/(3),Republic of Khakassia/(2),Omsk Region/(3),Yamal-Nenets Autonomous Area/(3),Sverdlovsk Region/(5)	5	5	LC (Least Concern)
NA_0142	Angiospermae	Nymphaeaceae	Nuphar	Nuphar pumila (Timm) DC.		Kamchatka Territory/(3),Chukotka Autonomous Area/(2а),Magadan Region/(3б),Khabarovsk Territory/(3),Sakhalin Region/(3б),Jewish Autonomous Region/(2),Amur Region/(2а),Republic of Sakha (Yakutia)/(2а),Irkutsk Region/(2),Krasnoyarsk Territory/(2),Republic of Tuva/(3),Republic of Khakassia/(2),Kemerovo Region/(3),Novosibirsk Region/(3),Tomsk Region/(3),Omsk Region/(2),Yamal-Nenets Autonomous Area/(3)…	3	3	NT (Near Threatened)
NA_0143	Angiospermae	Nymphaeaceae	Nymphaea	Nymphaea candida C. Presl		Republic of Buryatia/(2_VU),Irkutsk Region/(3),Krasnoyarsk Territory/(3),Republic of Tuva/(3),Republic of Khakassia/(1),Altai Territory/(3б),Kemerovo Region/(3),Omsk Region/(3),Khanty-Mansi Autonomous Area – Yugra/(3),Sverdlovsk Region/(5),Chelyabinsk Region/(3_EN)	5	5	LC (Least Concern)
NA_0144	Angiospermae	Nymphaeaceae	Nymphaea	Nymphaea tetragona Georgi		Kamchatka Territory/(3),Chukotka Autonomous Area/(2),Magadan Region/(3б),Sakhalin Region/(3б),Republic of Sakha (Yakutia)/(2а),Trans-Baikal Territory/(2),Republic of Buryatia/(3_NT),Irkutsk Region/(3),Krasnoyarsk Territory/(3),Republic of Tuva/(3),Republic of Khakassia/(0),Altai Territory/(2в),Kemerovo Region/(3),Tomsk Region/(3),Omsk Region/(2),Tyumen Region/(3),Sverdlovsk Region/(3),Kurgan Regi…	3	3	NT (Near Threatened)
NA_0145	Angiospermae	Schisandraceae	Schisandra	Schisandra chinensis (Turcz.) Baill.		Jewish Autonomous Region/(2б),Amur Region/(2а)	2	2	VU (Vulnerable)
NA_0146	Angiospermae	Aristolochiaceae	Aristolochia	Aristolochia contorta Bunge		Primorye Territory/(VU),Jewish Autonomous Region/(1)	VU	2	VU (Vulnerable)
NA_0147	Angiospermae	Aristolochiaceae	Asarum	Asarum europaeum L.		Republic of Altai/(3),Altai Territory/(3б),Kemerovo Region/(3),Novosibirsk Region/(2),Khanty-Mansi Autonomous Area – Yugra/(1),Tyumen Region/(1)	3	3	NT (Near Threatened)
NA_0148	Angiospermae	Aristolochiaceae	Isotrema	Isotrema manshuriense (Kom.) H. Huber	Aristolochia manshuriensis Kom.	Primorye Territory/(EN)	EN	1	EN (Endangered)
NA_0149	Angiospermae	Magnoliaceae	Magnolia	Magnolia obovata Thunb.	Magnolia hypoleuca Siebold & Zucc.	Sakhalin Region/(1)	1	1	CR (Critically Endangered) or EN (Endangered)
NA_0150	Angiospermae	Chloranthaceae	Chloranthus	Chloranthus japonicus Siebold		Amur Region/(3г)	3	3	NT (Near Threatened)
NA_0151	Angiospermae	Chloranthaceae	Chloranthus	Chloranthus serratus (Thunb.) Roem. & Schult.		Sakhalin Region/(1)	1	1	CR (Critically Endangered) or EN (Endangered)
NA_0152	Angiospermae	Acoraceae	Acorus	Acorus calamus L.		Republic of Tuva/(3),Tyumen Region/(4)	3	3	NT (Near Threatened)
NA_0153	Angiospermae	Araceae	Arisaema	Arisaema amurense Maxim.		Amur Region/(2а)	2	2	VU (Vulnerable)
NA_0154	Angiospermae	Araceae	Arisaema	Arisaema japonicum Blume		Sakhalin Region/(3д)	3	3	NT (Near Threatened)
NA_0155	Angiospermae	Araceae	Arisaema	Arisaema serratum var. serratum	Arisaema peninsulae Nakai	Primorye Territory/(EN)	EN	1	EN (Endangered)
NA_0156	Angiospermae	Araceae	Calla	Calla palustris L.		Kamchatka Territory/(2),Magadan Region/(3г),Altai Territory/(3б)	3	3	NT (Near Threatened)
NA_0157	Angiospermae	Araceae	Hysichiton	Hysichiton camtschatcensis (L.) Schott	Lysichiton camtschatcense (L.) Schott	Khabarovsk Territory/(3)	3	3	NT (Near Threatened)
NA_0158	Angiospermae	Araceae	Spirodela	Spirodela polyrhiza (L.) Schleid.		Kamchatka Territory/(3)	3	3	NT (Near Threatened)
NA_0159	Angiospermae	Tofieldiaceae	Tofieldia	Tofieldia cernua Sm.		Magadan Region/(3в)	3	3	NT (Near Threatened)
NA_0160	Angiospermae	Tofieldiaceae	Tofieldia	Tofieldia okuboi Makino		Sakhalin Region/(3д)	3	3	NT (Near Threatened)
NA_0161	Angiospermae	Alismataceae	Caldesia	Caldesia parnassifolia (Bassi) Parl.	Caldesia reniformis (D.Don) Makino	Khabarovsk Territory/(1),Primorye Territory/(CR),Jewish Autonomous Region/(2а),Amur Region/(1),Altai Territory/(1)	2	2	VU (Vulnerable)
NA_0162	Angiospermae	Alismataceae	Sagittaria	Sagittaria aginashi Makino		Primorye Territory/(EN)	EN	1	EN (Endangered)
NA_0163	Angiospermae	Alismataceae	Sagittaria	Sagittaria natans Pall.		Chukotka Autonomous Area/(2),Magadan Region/(3г)	3	3	NT (Near Threatened)
NA_0164	Angiospermae	Alismataceae	Sagittaria	Sagittaria sagittifolia L.		Republic of Sakha (Yakutia)/(3г),Irkutsk Region/(2)	3	3	NT (Near Threatened)
NA_0165	Angiospermae	Alismataceae	Sagittaria	Sagittaria trifolia L.		Republic of Buryatia/(4_DD),Irkutsk Region/(2),Omsk Region/(3)	3	3	NT (Near Threatened)
NA_0166	Angiospermae	Hydrocharitaceae	Hydrilla	Hydrilla verticillata (L.f.) Royle		Republic of Altai/(2),Omsk Region/(3)	3	3	NT (Near Threatened)
NA_0167	Angiospermae	Hydrocharitaceae	Hydrocharis	Hydrocharis morsus-ranae L.		Irkutsk Region/(2)	2	2	VU (Vulnerable)
NA_0168	Angiospermae	Hydrocharitaceae	Najas	Najas chinensis N.Z.Wang	Caulinia orientalis (L.Triest & Uotila) Tzvelev	Primorye Territory/(VU)	VU	2	VU (Vulnerable)
NA_0169	Angiospermae	Hydrocharitaceae	Najas	Najas flexilis (Willd.) Rostk. & W.L.E.Schmidt	Caulinia flexilis Willd.	Khabarovsk Territory/(3),Amur Region/(3д),Republic of Sakha (Yakutia)/(3б),Trans-Baikal Territory/(2),Republic of Buryatia/(3_NT),Irkutsk Region/(2),Krasnoyarsk Territory/(2),Altai Territory/(3б),Kemerovo Region/(2),Sverdlovsk Region/(2),Chelyabinsk Region/(4_CR)	3	3	NT (Near Threatened)
NA_0170	Angiospermae	Hydrocharitaceae	Najas	Najas gracillima (A.Braun ex Engelm.) Magnus	Caulinia japonica (Nakai) Nakai	Khabarovsk Territory/(3)	3	3	NT (Near Threatened)
NA_0171	Angiospermae	Hydrocharitaceae	Najas	Najas marina subsp. marina	Najas major All.	Kemerovo Region/(2),Kurgan Region/(3)	3	3	NT (Near Threatened)
NA_0172	Angiospermae	Hydrocharitaceae	Najas	Najas marina L.		Novosibirsk Region/(3),Tyumen Region/(4),Chelyabinsk Region/(4_VU)	3	3	NT (Near Threatened)
NA_0173	Angiospermae	Hydrocharitaceae	Najas	Najas minor All.	Caulinia minor (All.) Coss. & Germ.	Altai Territory/(2в),Novosibirsk Region/(3),Omsk Region/(3),Tyumen Region/(2)	3	3	NT (Near Threatened)
NA_0174	Angiospermae	Hydrocharitaceae	Najas	Najas tenuissima (A.Braun ex Magnus) Magnus	Caulinia tenuissima (A.Braun ex Magnus) Tzvelev	Primorye Territory/(VU),Amur Region/(3д),Irkutsk Region/(3),Krasnoyarsk Territory/(1),Sverdlovsk Region/(2),Chelyabinsk Region/(4_CR)	3	3	NT (Near Threatened)
NA_0175	Angiospermae	Hydrocharitaceae	Ottelia	Ottelia alismoides (L.) Pers.		Khabarovsk Territory/(2),Amur Region/(1)	2	2	VU (Vulnerable)
NA_0176	Angiospermae	Hydrocharitaceae	Vallisneria	Vallisneria natans (Lour.) H.Hara	Vallisneria asiatica Miki	Khabarovsk Territory/(2),Primorye Territory/(VU)	2	2	VU (Vulnerable)
NA_0177	Angiospermae	Scheuchzeriaceae	Scheuchzeria	Scheuchzeria palustris L.		Kamchatka Territory/(3),Magadan Region/(3г),Republic of Sakha (Yakutia)/(3б),Kurgan Region/(3)	3	3	NT (Near Threatened)
NA_0178	Angiospermae	Juncaginaceae	Triglochin	Triglochin maritima L.	Triglochin maritimum L.	Kamchatka Territory/(3),Khanty-Mansi Autonomous Area – Yugra/(4)	3	3	NT (Near Threatened)
NA_0179	Angiospermae	Juncaginaceae	Triglochin	Triglochin palustris L.	Triglochin palustre L.	Tomsk Region/(2),Khanty-Mansi Autonomous Area – Yugra/(4)	2	2	VU (Vulnerable)
NA_0180	Angiospermae	Zosteraceae	Phyllospadix	Phyllospadix juzepczukii Tzvelev		Khabarovsk Territory/(3)	3	3	NT (Near Threatened)
NA_0181	Angiospermae	Potamogetonaceae	Althenia	Althenia orientalis (Tzvelev) García-Mur. & Talavera		Novosibirsk Region/(3)	3	3	NT (Near Threatened)
NA_0182	Angiospermae	Potamogetonaceae	Potamogeton	Potamogeton lucens L.		Amur Region/(3г)	3	3	NT (Near Threatened)
NA_0183	Angiospermae	Potamogetonaceae	Potamogeton	Potamogeton maackianus A.Benn.		Magadan Region/(3д),Irkutsk Region/(2)	3	3	NT (Near Threatened)
NA_0184	Angiospermae	Potamogetonaceae	Potamogeton	Potamogeton praelongus Wulf.		Chukotka Autonomous Area/(3г)	3	3	NT (Near Threatened)
NA_0185	Angiospermae	Potamogetonaceae	Potamogeton	Potamogeton rutilus Wolfg.		Irkutsk Region/(1),Sverdlovsk Region/(4),Kurgan Region/(1),Chelyabinsk Region/(4_CR)	1	1	CR (Critically Endangered) or EN (Endangered)
NA_0186	Angiospermae	Potamogetonaceae	Potamogeton	Potamogeton sarmaticus Mäemets		Khanty-Mansi Autonomous Area – Yugra/(4),Tyumen Region/(4)	4	4	DD (Data Deficient)
NA_0187	Angiospermae	Potamogetonaceae	Potamogeton	Potamogeton wrightii Morong	Potamogeton malaianus Miq.	Khabarovsk Territory/(3)	3	3	NT (Near Threatened)
NA_0188	Angiospermae	Potamogetonaceae	Stuckenia	Stuckenia pectinata (L.) Börner	Potamogeton pectinatus L.	Magadan Region/(3г)	3	3	NT (Near Threatened)
NA_0189	Angiospermae	Potamogetonaceae	Stuckenia	Stuckenia vaginata (Turcz.) Holub	Stuckenia subretusa (Hagstr.) Holub	Chukotka Autonomous Area/(3г)	3	3	NT (Near Threatened)
NA_0190	Angiospermae	Potamogetonaceae	Zannichellia	Zannichellia palustris subsp. palustris	Zannichellia komarovii Tzvelev; Z. repens Boenn.	Kamchatka Territory/(3),Republic of Buryatia/(2_VU),Irkutsk Region/(3),Tyumen Region/(4),Kurgan Region/(3)	3	3	NT (Near Threatened)
NA_0191	Angiospermae	Potamogetonaceae	Zannichellia	Zannichellia palustris subsp. pedicellata (Rosén & Wahlenb.) Hook.f.	Zannichellia pedunculata Rchb.	Irkutsk Region/(1),Tyumen Region/(4)	1	1	CR (Critically Endangered) or EN (Endangered)
NA_0192	Angiospermae	Ruppiaceae	Ruppia	Ruppia cirrhosa (Petagna) Grande	Ruppia occidentalis S.Watson	Chukotka Autonomous Area/(3г)	3	3	NT (Near Threatened)
NA_0193	Angiospermae	Ruppiaceae	Ruppia	Ruppia drepanensis Tineo		Novosibirsk Region/(3)	3	3	NT (Near Threatened)
NA_0194	Angiospermae	Ruppiaceae	Ruppia	Ruppia maritima L.		Chukotka Autonomous Area/(2),Trans-Baikal Territory/(3),Novosibirsk Region/(1),Tyumen Region/(1),Kurgan Region/(1)	3	3	NT (Near Threatened)
NA_0195	Angiospermae	Nartheciaceae	Metanarthecium	Metanarthecium luteoviride Maxim.	Aletris luteoviridis (Maxim.) Franch.	Sakhalin Region/(3д)	3	3	NT (Near Threatened)
NA_0196	Angiospermae	Dioscoreaceae	Dioscorea	Dioscorea nipponica Makino		Khabarovsk Territory/(3),Jewish Autonomous Region/(3д),Amur Region/(3г)	3	3	NT (Near Threatened)
NA_0197	Angiospermae	Melanthiaceae	Anticlea	Anticlea sachalinensis (F.Schmidt) Zomlefer & Judd	Stenanthium sachalinense F.Schmidt	Sakhalin Region/(3д)	3	3	NT (Near Threatened)
NA_0198	Angiospermae	Melanthiaceae	Anticlea	Anticlea sibirica (L.) Kunth	Zigadenus sibiricus (L.) A.Gray	Kemerovo Region/(1),Sverdlovsk Region/(3)	3	3	NT (Near Threatened)
NA_0199	Angiospermae	Melanthiaceae	Heloniopsis	Heloniopsis orientalis (Thunb.) Tanaka		Sakhalin Region/(1)	1	1	CR (Critically Endangered) or EN (Endangered)
NA_0200	Angiospermae	Melanthiaceae	Trillium	Trillium camschatcense Ker Gawl.		Khabarovsk Territory/(3)	3	3	NT (Near Threatened)
NA_0201	Angiospermae	Melanthiaceae	Trillium	Trillium komarovii H.Nakai & Koji Ito		Primorye Territory/(VU)	VU	2	VU (Vulnerable)
NA_0202	Angiospermae	Melanthiaceae	Trillium	Trillium smallii Maxim.		Sakhalin Region/(3д)	3	3	NT (Near Threatened)
NA_0203	Angiospermae	Melanthiaceae	Veratrum	Veratrum anticleoides (Trautv. & C.A.Mey.) Takeda & Miyake	Acelidanthus anticleoides Trautv. & C.A.Mey.	Amur Region/(3а),Republic of Sakha (Yakutia)/(3в)	3	3	NT (Near Threatened)
NA_0204	Angiospermae	Melanthiaceae	Veratrum	Veratrum lobelianum Bernh.		Kurgan Region/(2)	2	2	VU (Vulnerable)
NA_0205	Angiospermae	Colchicaceae	Disporum	Disporum sessile D.Don ex Schult. & Schult.f.		Sakhalin Region/(3д)	3	3	NT (Near Threatened)
NA_0206	Angiospermae	Colchicaceae	Disporum	Disporum smilacinum A.Gray		Sakhalin Region/(3г),Amur Region/(3г)	3	3	NT (Near Threatened)
NA_0207	Angiospermae	Smilacaceae	Smilax	Smilax riparia var. riparia	Smilax maximowiczii Koidz.	Khabarovsk Territory/(2)	2	2	VU (Vulnerable)
NA_0208	Angiospermae	Liliaceae	Cardiocrinum	Cardiocrinum cordatum (Thunb.) Makino		Sakhalin Region/(3д)	3	3	NT (Near Threatened)
NA_0209	Angiospermae	Liliaceae	Clintonia	Clintonia udensis Trautv. & C.A.Mey.		Republic of Sakha (Yakutia)/(3в)	3	3	NT (Near Threatened)
NA_0210	Angiospermae	Liliaceae	Erythronium	Erythronium japonicum Decne.		Sakhalin Region/(2а)	2	2	VU (Vulnerable)
NA_0211	Angiospermae	Liliaceae	Erythronium	Erythronium sibiricum (Fisch. & C.A.Mey.) Krylov		Krasnoyarsk Territory/(2),Republic of Tuva/(3),Republic of Khakassia/(3),Altai Territory/(3в),Kemerovo Region/(3),Novosibirsk Region/(2),Tomsk Region/(3)	3	3	NT (Near Threatened)
NA_0212	Angiospermae	Liliaceae	Fritillaria	Fritillaria camschatcensis (L.) Ker Gawl.		Primorye Territory/(VU)	VU	2	VU (Vulnerable)
NA_0213	Angiospermae	Liliaceae	Fritillaria	Fritillaria dagana Turcz.		Trans-Baikal Territory/(3),Republic of Buryatia/(3_NT),Irkutsk Region/(3),Krasnoyarsk Territory/(2),Republic of Tuva/(3)	3	3	NT (Near Threatened)
NA_0214	Angiospermae	Liliaceae	Fritillaria	Fritillaria maximowiczii Freyn		Khabarovsk Territory/(3),Jewish Autonomous Region/(3д),Trans-Baikal Territory/(2)	3	3	NT (Near Threatened)
NA_0215	Angiospermae	Liliaceae	Fritillaria	Fritillaria meleagris L.		Republic of Altai/(2),Altai Territory/(2б),Kemerovo Region/(3)	3	3	NT (Near Threatened)
NA_0216	Angiospermae	Liliaceae	Fritillaria	Fritillaria meleagroides Patrin ex Schult. & Schult.f.		Altai Territory/(3б),Kemerovo Region/(3),Novosibirsk Region/(2),Omsk Region/(3),Tyumen Region/(2),Kurgan Region/(3),Chelyabinsk Region/(3_VU)	3	3	NT (Near Threatened)
NA_0217	Angiospermae	Liliaceae	Fritillaria	Fritillaria ruthenica Wikstr.		Kurgan Region/(3),Chelyabinsk Region/(3_VU)	3	3	NT (Near Threatened)
NA_0218	Angiospermae	Liliaceae	Fritillaria	Fritillaria ussuriensis Maxim.		Khabarovsk Territory/(2),Primorye Territory/(VU)	2	2	VU (Vulnerable)
NA_0219	Angiospermae	Liliaceae	Fritillaria	Fritillaria verticillata Willd.		Republic of Altai/(3),Altai Territory/(2а)	3	3	NT (Near Threatened)
NA_0220	Angiospermae	Liliaceae	Gagea	Gagea altaica Schischk. & Sumnev.		Krasnoyarsk Territory/(2),Republic of Tuva/(2),Republic of Altai/(3)	3	3	NT (Near Threatened)
NA_0221	Angiospermae	Liliaceae	Gagea	Gagea fedtschenkoana Pascher		Krasnoyarsk Territory/(2),Republic of Khakassia/(2),Novosibirsk Region/(2),Tomsk Region/(0),Omsk Region/(1)	2	2	VU (Vulnerable)
NA_0222	Angiospermae	Liliaceae	Gagea	Gagea fragifera (Vill.) E.Bayer & G.López	Gagea samojedorum Grossh.	Khanty-Mansi Autonomous Area – Yugra/(2),Sverdlovsk Region/(3),Chelyabinsk Region/(3_VU)	3	3	NT (Near Threatened)
NA_0223	Angiospermae	Liliaceae	Gagea	Gagea granulosa Turcz.		Republic of Buryatia/(2_VU),Irkutsk Region/(1),Republic of Khakassia/(2),Khanty-Mansi Autonomous Area – Yugra/(3),Tyumen Region/(4)	3	3	NT (Near Threatened)
NA_0224	Angiospermae	Liliaceae	Gagea	Gagea hiensis Pascher	Gagea terraccianoana Pascher	Amur Region/(3г),Trans-Baikal Territory/(1),Republic of Buryatia/(1б_EN)	3	3	NT (Near Threatened)
NA_0225	Angiospermae	Liliaceae	Gagea	Gagea longiscapa Grossh.		Krasnoyarsk Territory/(2),Republic of Khakassia/(1),Novosibirsk Region/(1)	2	2	VU (Vulnerable)
NA_0226	Angiospermae	Liliaceae	Gagea	Gagea lutea (L.) Ker Gawl.		Kurgan Region/(2)	2	2	VU (Vulnerable)
NA_0227	Angiospermae	Liliaceae	Gagea	Gagea nakaiana Kitag.		Khabarovsk Territory/(2)	2	2	VU (Vulnerable)
NA_0228	Angiospermae	Liliaceae	Gagea	Gagea pauciflora (Turcz. ex Trautv.) Ledeb.		Primorye Territory/(VU),Jewish Autonomous Region/(1),Republic of Sakha (Yakutia)/(1),Republic of Khakassia/(2)	2	2	VU (Vulnerable)
NA_0229	Angiospermae	Liliaceae	Gagea	Gagea serotina (L.) Ker Gawl.	Lloydia serotina (L.) Rchb.	Sverdlovsk Region/(3),Chelyabinsk Region/(3_VU)	3	3	NT (Near Threatened)
NA_0230	Angiospermae	Liliaceae	Gagea	Gagea shmakoviana Levichev		Altai Territory/(2а)	2	2	VU (Vulnerable)
NA_0231	Angiospermae	Liliaceae	Gagea	Gagea triflora (Ledeb.) Schult. & Schult.f.	Lloydia triflora (Ledeb.) Baker	Kamchatka Territory/(3),Jewish Autonomous Region/(2а),Amur Region/(2а)	3	3	NT (Near Threatened)
NA_0232	Angiospermae	Liliaceae	Lilium	Lilium callosum Siebold & Zucc.		Khabarovsk Territory/(3),Primorye Territory/(VU),Jewish Autonomous Region/(2б)	3	3	NT (Near Threatened)
NA_0233	Angiospermae	Liliaceae	Lilium	Lilium cernuum Kom.		Primorye Territory/(VU)	VU	2	VU (Vulnerable)
NA_0234	Angiospermae	Liliaceae	Lilium	Lilium concolor var. partheneion (Siebold & de Vriese) Baker	Lilium buschianum G.Lodd.	Khabarovsk Territory/(2),Jewish Autonomous Region/(2б),Amur Region/(2а),Trans-Baikal Territory/(2)	2	2	VU (Vulnerable)
NA_0235	Angiospermae	Liliaceae	Lilium	Lilium debile Kittlitz		Khabarovsk Territory/(1)	1	1	CR (Critically Endangered) or EN (Endangered)
NA_0236	Angiospermae	Liliaceae	Lilium	Lilium distichum Nakai ex Kamib.		Khabarovsk Territory/(3),Jewish Autonomous Region/(2б),Amur Region/(2а)	3	3	NT (Near Threatened)
NA_0237	Angiospermae	Liliaceae	Lilium	Lilium lancifolium Thunb.		Primorye Territory/(EN)	EN	1	EN (Endangered)
NA_0238	Angiospermae	Liliaceae	Lilium	Lilium leichtlinii var. maximowiczii (Regel) Baker	Lilium pseudotigrinum Carrière	Primorye Territory/(VU)	VU	2	VU (Vulnerable)
NA_0239	Angiospermae	Liliaceae	Lilium	Lilium martagon var. pilosiusculum Freyn	Lilium pilosiusculum (Freyn) Miscz.	Republic of Sakha (Yakutia)/(2б),Trans-Baikal Territory/(2),Yamal-Nenets Autonomous Area/(3),Khanty-Mansi Autonomous Area – Yugra/(3),Sverdlovsk Region/(5)	5	5	LC (Least Concern)
NA_0240	Angiospermae	Liliaceae	Lilium	Lilium pensylvanicum Ker Gawl.		Magadan Region/(2),Republic of Sakha (Yakutia)/(2б),Trans-Baikal Territory/(2),Irkutsk Region/(3),Krasnoyarsk Territory/(2)	3	3	NT (Near Threatened)
NA_0241	Angiospermae	Liliaceae	Lilium	Lilium pumilum Redouté		Khabarovsk Territory/(2),Jewish Autonomous Region/(2б),Amur Region/(2а),Trans-Baikal Territory/(2),Irkutsk Region/(3),Krasnoyarsk Territory/(2),Republic of Tuva/(2),Republic of Khakassia/(2)	3	3	NT (Near Threatened)
NA_0242	Angiospermae	Liliaceae	Tulipa	Tulipa altaica Pall. ex Spreng.		Altai Territory/(2б)	2	2	VU (Vulnerable)
NA_0243	Angiospermae	Liliaceae	Tulipa	Tulipa heteropetala Ledeb.		Krasnoyarsk Territory/(2),Altai Territory/(2а)	2	2	VU (Vulnerable)
NA_0244	Angiospermae	Liliaceae	Tulipa	Tulipa sylvestris subsp. australis (Link) Pamp.	Tulipa biebersteiniana Schult. & Schult.f.; T. patens C.Agardh; T. riparia Knjaz., Kulikov & E.G.Philippov	Altai Territory/(3б),Kemerovo Region/(2),Novosibirsk Region/(2),Omsk Region/(1),Kurgan Region/(2),Chelyabinsk Region/(3_VU)	3	3	NT (Near Threatened)
NA_0245	Angiospermae	Liliaceae	Tulipa	Tulipa uniflora (L.) Besser ex Baker		Trans-Baikal Territory/(1),Irkutsk Region/(1),Krasnoyarsk Territory/(1),Altai Territory/(2б)	2	2	VU (Vulnerable)
NA_0246	Angiospermae	Orchidaceae	Calypso	Calypso bulbosa (L.) Oakes		Khabarovsk Territory/(2),Sakhalin Region/(3б),Primorye Territory/(VU),Jewish Autonomous Region/(1),Amur Region/(3б),Republic of Sakha (Yakutia)/(3б),Trans-Baikal Territory/(3),Republic of Buryatia/(3_NT),Irkutsk Region/(3),Krasnoyarsk Territory/(2),Tomsk Region/(2),Omsk Region/(1),Khanty-Mansi Autonomous Area – Yugra/(1),Tyumen Region/(2),Sverdlovsk Region/(2),Kurgan Region/(3)	3	3	NT (Near Threatened)
NA_0247	Angiospermae	Orchidaceae	Cephalanthera	Cephalanthera erecta (Thunb.) Blume		Sakhalin Region/(1)	1	1	CR (Critically Endangered) or EN (Endangered)
NA_0248	Angiospermae	Orchidaceae	Cephalanthera	Cephalanthera longibracteata Blume		Sakhalin Region/(2а),Primorye Territory/(VU)	2	2	VU (Vulnerable)
NA_0249	Angiospermae	Orchidaceae	Cephalanthera	Cephalanthera longifolia (L.) Fritsch		Sverdlovsk Region/(2),Chelyabinsk Region/(1_CR)	2	2	VU (Vulnerable)
NA_0250	Angiospermae	Orchidaceae	Cephalanthera	Cephalanthera rubra (L.) Rich.		Sverdlovsk Region/(2),Chelyabinsk Region/(2_CR)	2	2	VU (Vulnerable)
NA_0251	Angiospermae	Orchidaceae	Corallorhiza	Corallorhiza trifida Châtel.		Chukotka Autonomous Area/(3г),Magadan Region/(3б),Amur Region/(3б),Altai Territory/(3б),Kemerovo Region/(3),Novosibirsk Region/(2),Omsk Region/(1),Yamal-Nenets Autonomous Area/(3),Tyumen Region/(3),Sverdlovsk Region/(3),Kurgan Region/(1),Chelyabinsk Region/(3_EN)	3	3	NT (Near Threatened)
NA_0252	Angiospermae	Orchidaceae	Cremastra	Cremastra appendiculata var. variabilis (Blume) I.D.Lund	Cremastra variabilis (Blume) Nakai	Sakhalin Region/(3д)	3	3	NT (Near Threatened)
NA_0253	Angiospermae	Orchidaceae	Cypripedium	Cypripedium calceolus L.		Khabarovsk Territory/(3),Sakhalin Region/(3б),Primorye Territory/(LR),Jewish Autonomous Region/(2б),Amur Region/(2б),Republic of Sakha (Yakutia)/(2б),Trans-Baikal Territory/(3),Republic of Buryatia/(3_NT),Irkutsk Region/(2),Krasnoyarsk Territory/(2),Republic of Tuva/(3),Republic of Khakassia/(2),Republic of Altai/(2),Altai Territory/(3б),Kemerovo Region/(2),Novosibirsk Region/(3),Tomsk Region/(3)…	3	3	NT (Near Threatened)
NA_0254	Angiospermae	Orchidaceae	Cypripedium	Cypripedium guttatum Sw.		Kamchatka Territory/(2),Magadan Region/(3в),Khabarovsk Territory/(3),Sakhalin Region/(3д),Primorye Territory/(VU),Jewish Autonomous Region/(3б),Amur Region/(3б),Republic of Sakha (Yakutia)/(2б),Trans-Baikal Territory/(2),Krasnoyarsk Territory/(3),Republic of Khakassia/(3),Republic of Altai/(3),Altai Territory/(3б),Kemerovo Region/(3),Omsk Region/(3),Khanty-Mansi Autonomous Area – Yugra/(3),Tyumen…	3	3	NT (Near Threatened)
NA_0255	Angiospermae	Orchidaceae	Cypripedium	Cypripedium macranthos Sw.	Cypripedium macranthon Sw.	Kamchatka Territory/(2),Khabarovsk Territory/(3),Sakhalin Region/(2б),Primorye Territory/(LR),Jewish Autonomous Region/(2б),Amur Region/(2б),Republic of Sakha (Yakutia)/(2б),Trans-Baikal Territory/(3),Republic of Buryatia/(3_NT),Irkutsk Region/(2),Krasnoyarsk Territory/(2),Republic of Tuva/(2),Republic of Khakassia/(2),Republic of Altai/(2),Altai Territory/(3б),Kemerovo Region/(3),Novosibirsk Reg…	3	3	NT (Near Threatened)
NA_0256	Angiospermae	Orchidaceae	Cypripedium	Cypripedium shanxiense S.C.Chen		Sakhalin Region/(3в),Trans-Baikal Territory/(2)	3	3	NT (Near Threatened)
NA_0257	Angiospermae	Orchidaceae	Cypripedium	Cypripedium ventricosum Sw.		Khabarovsk Territory/(3),Primorye Territory/(LR),Amur Region/(2а),Republic of Sakha (Yakutia)/(2б),Republic of Buryatia/(3_NT),Irkutsk Region/(2),Krasnoyarsk Territory/(2),Republic of Tuva/(2),Altai Territory/(3б),Kemerovo Region/(3),Tyumen Region/(2),Sverdlovsk Region/(3),Kurgan Region/(3),Chelyabinsk Region/(2_EN)	3	3	NT (Near Threatened)
NA_0258	Angiospermae	Orchidaceae	Cypripedium	Cypripedium yatabeanum Makino		Kamchatka Territory/(2),Sakhalin Region/(3г)	3	3	NT (Near Threatened)
NA_0259	Angiospermae	Orchidaceae	Dactylorhiza	Dactylorhiza fuchsii subsp. hebridensis (Wilmott) Soó	Dactylorhiza hebridensis (Wilmott) Aver.	Republic of Sakha (Yakutia)/(3г),Yamal-Nenets Autonomous Area/(4),Sverdlovsk Region/(5),Kurgan Region/(3)	5	5	LC (Least Concern)
NA_0260	Angiospermae	Orchidaceae	Dactylorhiza	Dactylorhiza fuchsii subsp. psychrophila (Schltr.) Holub	Dactylorhiza psychrophila (Schltr.) Aver.	Republic of Khakassia/(1)	1	1	CR (Critically Endangered) or EN (Endangered)
NA_0261	Angiospermae	Orchidaceae	Dactylorhiza	Dactylorhiza fuchsii (Druce) Soó		Republic of Sakha (Yakutia)/(3),Republic of Altai/(3),Sverdlovsk Region/(3),Kurgan Region/(3)	3	3	NT (Near Threatened)
NA_0262	Angiospermae	Orchidaceae	Dactylorhiza	Dactylorhiza incarnata subsp. cruenta (O.F.Müll.) P.D.Sell	Dactylorhiza cruenta (O.F.Müller) Soó	Khabarovsk Territory/(3),Republic of Sakha (Yakutia)/(3г),Krasnoyarsk Territory/(3),	3	3	NT (Near Threatened)
NA_0263	Angiospermae	Orchidaceae	Dactylorhiza	Dactylorhiza incarnata subsp. ochroleuca (Wüstnei ex Boll) P.F.Hunt & Summerh.	Dactylorhiza ochroleuca (Wüstnei ex Boll) Holub	Kemerovo Region/(3),Chelyabinsk Region/(2_EN)	3	3	NT (Near Threatened)
NA_0264	Angiospermae	Orchidaceae	Dactylorhiza	Dactylorhiza incarnata (L.) Soó		Khabarovsk Territory/(3),Republic of Sakha (Yakutia)/(3г),Omsk Region/(3),Khanty-Mansi Autonomous Area – Yugra/(3),Sverdlovsk Region/(5),Kurgan Region/(3)	5	5	LC (Least Concern)
NA_0265	Angiospermae	Orchidaceae	Dactylorhiza	Dactylorhiza maculata (L.) Soó		Omsk Region/(3),Khanty-Mansi Autonomous Area – Yugra/(4),Tyumen Region/(2),Sverdlovsk Region/(3),	3	3	NT (Near Threatened)
NA_0266	Angiospermae	Orchidaceae	Dactylorhiza	Dactylorhiza majalis subsp. baltica (Klinge) H.Sund.	Dactylorhiza baltica (Klinge) N.I.Orlova; D. longifolia (Neuman) Aver.	Krasnoyarsk Territory/(2),Republic of Tuva/(2),Republic of Khakassia/(2),Republic of Altai/(3),Omsk Region/(4),	3	3	NT (Near Threatened)
NA_0267	Angiospermae	Orchidaceae	Dactylorhiza	Dactylorhiza russowii (Klinge) Holub		Krasnoyarsk Territory/(2),Republic of Khakassia/(1),Novosibirsk Region/(1),Omsk Region/(2),Tyumen Region/(2),Sverdlovsk Region/(1),Kurgan Region/(2),Chelyabinsk Region/(1_CR)	2	2	VU (Vulnerable)
NA_0268	Angiospermae	Orchidaceae	Dactylorhiza	Dactylorhiza salina (Turcz. ex Lindl.) Soó		Amur Region/(2а),Republic of Sakha (Yakutia)/(3г),Krasnoyarsk Territory/(3)	3	3	NT (Near Threatened)
NA_0269	Angiospermae	Orchidaceae	Dactylorhiza	Dactylorhiza traunsteineri (Saut. ex Rchb.) Soó		Yamal-Nenets Autonomous Area/(2),Khanty-Mansi Autonomous Area – Yugra/(2),Tyumen Region/(2),Sverdlovsk Region/(1)	2	2	VU (Vulnerable)
NA_0270	Angiospermae	Orchidaceae	Dactylorhiza	Dactylorhiza viridis (L.) R.M.Bateman, Pridgeon & M.W.Chase	Coeloglossum viride (L.) Hartm.	Jewish Autonomous Region/(3б),Kemerovo Region/(4),Tomsk Region/(3),Omsk Region/(3),Yamal-Nenets Autonomous Area/(3),Khanty-Mansi Autonomous Area – Yugra/(3),Tyumen Region/(3),Sverdlovsk Region/(3),Kurgan Region/(1),Chelyabinsk Region/(2_EN)	3	3	NT (Near Threatened)
NA_0271	Angiospermae	Orchidaceae	Dactylostalix	Dactylostalix ringens Reichenb. fil.		Sakhalin Region/(3д)	3	3	NT (Near Threatened)
NA_0272	Angiospermae	Orchidaceae	Eleorchis	Eleorchis japonica (A.Gray) F.Maek.		Khabarovsk Territory/(0),Sakhalin Region/(2а)	2	2	VU (Vulnerable)
NA_0273	Angiospermae	Orchidaceae	Ephippianthus	Ephippianthus sachalinensis Rchb.f.		Khabarovsk Territory/(3),Sakhalin Region/(3г),Primorye Territory/(VU)	3	3	NT (Near Threatened)
NA_0274	Angiospermae	Orchidaceae	Epipactis	Epipactis atrorubens (Hoffm.) Besser		Novosibirsk Region/(1),Omsk Region/(1),Khanty-Mansi Autonomous Area – Yugra/(2),Tyumen Region/(1),Sverdlovsk Region/(3),Kurgan Region/(3),Chelyabinsk Region/(3_EN)	3	3	NT (Near Threatened)
NA_0275	Angiospermae	Orchidaceae	Epipactis	Epipactis helleborine (L.) Crantz		Republic of Sakha (Yakutia)/(3б),Republic of Buryatia/(3_NT),Irkutsk Region/(3),Krasnoyarsk Territory/(3),Republic of Altai/(2),Kemerovo Region/(3),Tomsk Region/(3),Omsk Region/(1),Sverdlovsk Region/(3),Kurgan Region/(3)	3	3	NT (Near Threatened)
NA_0276	Angiospermae	Orchidaceae	Epipactis	Epipactis palustris (L.) Crantz	Arthrochilium palustre (L.) Beck	Irkutsk Region/(3),Krasnoyarsk Territory/(3),Republic of Khakassia/(3),Republic of Altai/(2),Kemerovo Region/(3),Omsk Region/(2),Khanty-Mansi Autonomous Area – Yugra/(2),Tyumen Region/(3),Sverdlovsk Region/(2),Kurgan Region/(3),Chelyabinsk Region/(3_EN)	3	3	NT (Near Threatened)
NA_0277	Angiospermae	Orchidaceae	Epipactis	Epipactis papillosa Franch. & Sav.		Kamchatka Territory/(3),Jewish Autonomous Region/(2а)	3	3	NT (Near Threatened)
NA_0278	Angiospermae	Orchidaceae	Epipactis	Epipactis thunbergii A.Gray		Jewish Autonomous Region/(2а),Amur Region/(2а)	2	2	VU (Vulnerable)
NA_0279	Angiospermae	Orchidaceae	Epipogium	Epipogium aphyllum Sw.		Kamchatka Territory/(3),Khabarovsk Territory/(1),Sakhalin Region/(3б),Primorye Territory/(EN),Jewish Autonomous Region/(1),Amur Region/(3б),Republic of Sakha (Yakutia)/(3),Trans-Baikal Territory/(2),Republic of Buryatia/(2_VU),Irkutsk Region/(2),Krasnoyarsk Territory/(2),Republic of Tuva/(3),Republic of Altai/(3),Altai Territory/(4),Kemerovo Region/(2),Novosibirsk Region/(1),Omsk Region/(1),Khant…	3	3	NT (Near Threatened)
NA_0280	Angiospermae	Orchidaceae	Galearis	Galearis camtschatica (Cham.) X.H.Jin, Schuit. & W.T.Jin	Platanthera camtschatica (Cham. et Schltr.) Makino	Kamchatka Territory/(3),Khabarovsk Territory/(3),Sakhalin Region/(3д)	3	3	NT (Near Threatened)
NA_0281	Angiospermae	Orchidaceae	Galearis	Galearis cyclochila (Franch. & Sav.) Soó		Khabarovsk Territory/(3),Primorye Territory/(EN),Jewish Autonomous Region/(2а)	3	3	NT (Near Threatened)
NA_0282	Angiospermae	Orchidaceae	Gastrodia	Gastrodia elata Blume		Khabarovsk Territory/(3),Sakhalin Region/(2а),Primorye Territory/(EN)	3	3	NT (Near Threatened)
NA_0283	Angiospermae	Orchidaceae	Goodyera	Goodyera henryi Rolfe	Goodyera maximowicziana Makino	Sakhalin Region/(3д)	3	3	NT (Near Threatened)
NA_0284	Angiospermae	Orchidaceae	Goodyera	Goodyera repens (L.) R.Br.		Sverdlovsk Region/(3),Kurgan Region/(3)	3	3	NT (Near Threatened)
NA_0285	Angiospermae	Orchidaceae	Goodyera	Goodyera schlechtendaliana Rchb.f.		Sakhalin Region/(3г)	3	3	NT (Near Threatened)
NA_0286	Angiospermae	Orchidaceae	Gymnadenia	Gymnadenia conopsea (L.) R.Br.		Jewish Autonomous Region/(2а),Kemerovo Region/(3),Tomsk Region/(3),Omsk Region/(3),Khanty-Mansi Autonomous Area – Yugra/(3),Tyumen Region/(3),Sverdlovsk Region/(3),Kurgan Region/(3)	3	3	NT (Near Threatened)
NA_0287	Angiospermae	Orchidaceae	Gymnadenia	Gymnadenia odoratissima (L.) Rich.		Chelyabinsk Region/(1_CR)	1	1	CR (Critically Endangered)
NA_0288	Angiospermae	Orchidaceae	Habenaria	Habenaria linearifolia Maxim.		Republic of Sakha (Yakutia)/(3б),Trans-Baikal Territory/(3)	3	3	NT (Near Threatened)
NA_0289	Angiospermae	Orchidaceae	Habenaria	Habenaria yezoensis H.Hara		Sakhalin Region/(3д)	3	3	NT (Near Threatened)
NA_0290	Angiospermae	Orchidaceae	Hammarbya	Hammarbya paludosa (L.) Kuntze		Kamchatka Territory/(3),Magadan Region/(3б),Sakhalin Region/(3б),Amur Region/(3б),Republic of Buryatia/(3_NT),Irkutsk Region/(1),Krasnoyarsk Territory/(2),Kemerovo Region/(3),Novosibirsk Region/(0),Tomsk Region/(3),Omsk Region/(1),Khanty-Mansi Autonomous Area – Yugra/(3),Tyumen Region/(4),Sverdlovsk Region/(3),Kurgan Region/(1),Chelyabinsk Region/(3_EN)	3	3	NT (Near Threatened)
NA_0291	Angiospermae	Orchidaceae	Herminium	Herminium monorchis (L.) R.Br.		Jewish Autonomous Region/(2а),Republic of Sakha (Yakutia)/(3г),Kemerovo Region/(3),Tomsk Region/(3),Khanty-Mansi Autonomous Area – Yugra/(0),Tyumen Region/(3),Sverdlovsk Region/(2),Kurgan Region/(2),Chelyabinsk Region/(2_EN)	3	3	NT (Near Threatened)
NA_0292	Angiospermae	Orchidaceae	Liparis	Liparis krameri Franch. & Sav.		Primorye Territory/(EN)	EN	1	EN (Endangered)
NA_0293	Angiospermae	Orchidaceae	Liparis	Liparis kumokiri F.Maek.		Sakhalin Region/(2а),Primorye Territory/(LR)	LR	3	NT (Near Threatened)
NA_0294	Angiospermae	Orchidaceae	Liparis	Liparis loeselii subsp. sachalinensis (Nakai) Efimov	Liparis sachalinensis Nakai	Sakhalin Region/(3а)	3	3	NT (Near Threatened)
NA_0295	Angiospermae	Orchidaceae	Liparis	Liparis loeselii (L.) Rich.		Irkutsk Region/(1),Krasnoyarsk Territory/(2),Altai Territory/(2б),Kemerovo Region/(2),Novosibirsk Region/(1),Tomsk Region/(3),Omsk Region/(2),Tyumen Region/(2),Sverdlovsk Region/(1),Kurgan Region/(2),Chelyabinsk Region/(1_CR)	3	3	NT (Near Threatened)
NA_0296	Angiospermae	Orchidaceae	Liparis	Liparis makinoana Schltr.		Khabarovsk Territory/(3),Primorye Territory/(LR),Jewish Autonomous Region/(3д),Amur Region/(2а)	3	3	NT (Near Threatened)
NA_0297	Angiospermae	Orchidaceae	Malaxis	Malaxis monophyllos var. monophyllos	Liparis japonica (Miq.) Maxim.	Khabarovsk Territory/(3),Primorye Territory/(LR),Jewish Autonomous Region/(3д),Amur Region/(3г)	3	3	NT (Near Threatened)
NA_0298	Angiospermae	Orchidaceae	Malaxis	Malaxis monophyllos (L.) Sw.		Magadan Region/(3б),Jewish Autonomous Region/(3б),Amur Region/(3б),Republic of Sakha (Yakutia)/(3г),Republic of Khakassia/(3),Kemerovo Region/(3),Omsk Region/(2),Khanty-Mansi Autonomous Area – Yugra/(3),Tyumen Region/(2),Sverdlovsk Region/(3),Kurgan Region/(2),Chelyabinsk Region/(3_EN)	3	3	NT (Near Threatened)
NA_0299	Angiospermae	Orchidaceae	Myrmechis	Myrmechis japonica (Rchb.f.) Rolfe		Sakhalin Region/(2а)	2	2	VU (Vulnerable)
NA_0300	Angiospermae	Orchidaceae	Neotinea	Neotinea ustulata (L.) R.M.Bateman, Pridgeon & M.W.Chase	Orchis ustulata L.	Omsk Region/(1),Tyumen Region/(1),Sverdlovsk Region/(1),Kurgan Region/(2),Chelyabinsk Region/(2_EN)	2	2	VU (Vulnerable)
NA_0301	Angiospermae	Orchidaceae	Neottia	Neottia acuminata Schltr.	Neottia asiatica Ohwi	Kamchatka Territory/(3),Jewish Autonomous Region/(2а)	3	3	NT (Near Threatened)
NA_0302	Angiospermae	Orchidaceae	Neottia	Neottia camtschatea (L.) Rchb.f.		Khabarovsk Territory/(3),Republic of Sakha (Yakutia)/(3б),Republic of Buryatia/(3_NT),Irkutsk Region/(1)	3	3	NT (Near Threatened)
NA_0303	Angiospermae	Orchidaceae	Neottia	Neottia convallarioides (Sw.) Rich.	Listera convallarioides (Sw.) Nutt.	Kamchatka Territory/(3)	3	3	NT (Near Threatened)
NA_0304	Angiospermae	Orchidaceae	Neottia	Neottia cordata (L.) Rich.	Listera cordata (L.) R.Br.	Magadan Region/(3б),Republic of Sakha (Yakutia)/(3в),Republic of Buryatia/(3_NT),Irkutsk Region/(2),Kemerovo Region/(2),Novosibirsk Region/(2),Tomsk Region/(3),Omsk Region/(0),Tyumen Region/(0),Sverdlovsk Region/(3),Kurgan Region/(1),Chelyabinsk Region/(3_EN)	3	3	NT (Near Threatened)
NA_0305	Angiospermae	Orchidaceae	Neottia	Neottia krasnojarica Antipova		Krasnoyarsk Territory/(2)	2	2	VU (Vulnerable)
NA_0306	Angiospermae	Orchidaceae	Neottia	Neottia nidus-avis (L.) Rich.		Irkutsk Region/(1),Republic of Khakassia/(3),Altai Territory/(2в),Kemerovo Region/(2),Novosibirsk Region/(1),Tomsk Region/(2),Omsk Region/(1),Tyumen Region/(3),Sverdlovsk Region/(5),Kurgan Region/(2),Chelyabinsk Region/(3_EN)	5	5	LC (Least Concern)
NA_0307	Angiospermae	Orchidaceae	Neottia	Neottia ovata (L.) Bluff & Fingerh.	Listera ovata (L.) R.Br.	Republic of Buryatia/(3),Irkutsk Region/(1),Krasnoyarsk Territory/(3_NT),Republic of Khakassia/(2),Kemerovo Region/(3),Omsk Region/(3),Khanty-Mansi Autonomous Area – Yugra/(3),Tyumen Region/(2),Sverdlovsk Region/(3),Kurgan Region/(1),Chelyabinsk Region/(3_EN)	3	3	NT (Near Threatened)
NA_0308	Angiospermae	Orchidaceae	Neottia	Neottia papilligera Schltr.		Khabarovsk Territory/(3),Jewish Autonomous Region/(3г),Amur Region/(3б,в)	3	3	NT (Near Threatened)
NA_0309	Angiospermae	Orchidaceae	Neottia	Neottia pinetorum (Lindl.) Szlach.	Listera pinetorum Lindl.	Jewish Autonomous Region/(3д),Republic of Sakha (Yakutia)/(3в)	3	3	NT (Near Threatened)
NA_0310	Angiospermae	Orchidaceae	Neottia	Neottia puberula var. puberula	Listera savatieri Maxim. ex Kom.	Amur Region/(3б),Trans-Baikal Territory/(2)	3	3	NT (Near Threatened)
NA_0311	Angiospermae	Orchidaceae	Neottia	Neottia ussuriensis (Kom. & Nevski) Soó		Primorye Territory/(EN)	EN	1	EN (Endangered)
NA_0312	Angiospermae	Orchidaceae	Orchis	Orchis mascula (L.) L.		Sverdlovsk Region/(1),Chelyabinsk Region/(2_EN)	2	2	VU (Vulnerable)
NA_0313	Angiospermae	Orchidaceae	Orchis	Orchis militaris L.		Republic of Sakha (Yakutia)/(3б),Trans-Baikal Territory/(3),Republic of Buryatia/(3_NT),Irkutsk Region/(3),Krasnoyarsk Territory/(2),Republic of Tuva/(3),Republic of Khakassia/(2),Republic of Altai/(3),Altai Territory/(3б),Kemerovo Region/(3),Novosibirsk Region/(3),Tomsk Region/(2),Omsk Region/(2),Tyumen Region/(2),Sverdlovsk Region/(1),Kurgan Region/(3),Chelyabinsk Region/(2_EN)	3	3	NT (Near Threatened)
NA_0314	Angiospermae	Orchidaceae	Oreorchis	Oreorchis patens (Lindl.) Lindl.		Kamchatka Territory/(3),Khabarovsk Territory/(3),Jewish Autonomous Region/(1),Amur Region/(3в)	3	3	NT (Near Threatened)
NA_0315	Angiospermae	Orchidaceae	Pecteilis	Pecteilis radiata (Thunb.) Raf.	Habenaria radiata (Thunb.) Spreng.	Primorye Territory/(EN)	EN	1	EN (Endangered)
NA_0316	Angiospermae	Orchidaceae	Platanthera	Platanthera bifolia (L.) Rich.		Trans-Baikal Territory/(2),Republic of Buryatia/(3_NT),Irkutsk Region/(2),Republic of Khakassia/(3),Republic of Altai/(3),Omsk Region/(3),Khanty-Mansi Autonomous Area – Yugra/(3),Sverdlovsk Region/(5),Kurgan Region/(3)	5	5	LC (Least Concern)
NA_0317	Angiospermae	Orchidaceae	Platanthera	Platanthera chorisiana var. elata Finet	Platanthera ditmariana Kom.	Magadan Region/(3д)	3	3	NT (Near Threatened)
NA_0318	Angiospermae	Orchidaceae	Platanthera	Platanthera chorisiana (Cham.) Rchb.f.	Limnorchis chorisiana (Cham.) J.P.Anderson	Sakhalin Region/(3г)	3	3	NT (Near Threatened)
NA_0319	Angiospermae	Orchidaceae	Platanthera	Platanthera densa Freyn	Platanthera freynii Kraenzl., nom. superfl.	Khabarovsk Territory/(3),Jewish Autonomous Region/(3д),Trans-Baikal Territory/(3)	3	3	NT (Near Threatened)
NA_0320	Angiospermae	Orchidaceae	Platanthera	Platanthera fuscescens (L.) Kraenzl.	Tulotis fuscescens (L.) Raf. ex Czerep.	Sakhalin Region/(3б),Republic of Buryatia/(3_NT),Irkutsk Region/(1),Krasnoyarsk Territory/(3),Republic of Khakassia/(3),Republic of Altai/(2)	3	3	NT (Near Threatened)
NA_0321	Angiospermae	Orchidaceae	Platanthera	Platanthera hologlottis Maxim.		Irkutsk Region/(0)	0	0	E (Extinct)
NA_0322	Angiospermae	Orchidaceae	Platanthera	Platanthera maximowicziana Schltr.		Sakhalin Region/(3д)	3	3	NT (Near Threatened)
NA_0323	Angiospermae	Orchidaceae	Platanthera	Platanthera metabifolia F.Maek.	Platanthera extremiorientalis Nevski	Khabarovsk Territory/(3)	3	3	NT (Near Threatened)
NA_0324	Angiospermae	Orchidaceae	Platanthera	Platanthera oligantha Turcz.	Lysiella oligantha (Turcz.) Nevski	Kamchatka Territory/(3б),Chukotka Autonomous Area/(2),Magadan Region/(3),Khabarovsk Territory/(3),Republic of Sakha (Yakutia)/(3г),Irkutsk Region/(2)	3	3	NT (Near Threatened)
NA_0325	Angiospermae	Orchidaceae	Platanthera	Platanthera ophrydioides F.Schmidt		Khabarovsk Territory/(2),Sakhalin Region/(3д)	3	3	NT (Near Threatened)
NA_0326	Angiospermae	Orchidaceae	Platanthera	Platanthera sachalinensis F.Schmidt		Khabarovsk Territory/(2)	2	2	VU (Vulnerable)
NA_0327	Angiospermae	Orchidaceae	Platanthera	Platanthera tipuloides (L.f.) Lindl.		Jewish Autonomous Region/(3д),Republic of Sakha (Yakutia)/(3б),Trans-Baikal Territory/(3)	3	3	NT (Near Threatened)
NA_0328	Angiospermae	Orchidaceae	Platanthera	Platanthera ussuriensis (Regel) Maxim.	Tulotis ussuriensis (Regel) H.Hara	Primorye Territory/(LR)	LR	3	NT (Near Threatened)
NA_0329	Angiospermae	Orchidaceae	Pogonia	Pogonia japonica Rchb.f.		Khabarovsk Territory/(3),Sakhalin Region/(3г),Primorye Territory/(VU),Jewish Autonomous Region/(2а),Amur Region/(3г)	3	3	NT (Near Threatened)
NA_0330	Angiospermae	Orchidaceae	Ponerorchis	Ponerorchis chusua (D.Don) Soó	Ponerorchis pauciflora (Lindl.) Ohwi	Khabarovsk Territory/(2),Primorye Territory/(EN),Jewish Autonomous Region/(3д),Amur Region/(2а),Trans-Baikal Territory/(2)	3	3	NT (Near Threatened)
NA_0331	Angiospermae	Orchidaceae	Ponerorchis	Ponerorchis cucullata (L.) X.H.Jin, Schuit. & W.T.Jin	Neottianthe cucullata (L.) Schltr.	Khabarovsk Territory/(1),Sakhalin Region/(3г),Primorye Territory/(EN),Jewish Autonomous Region/(3б),Amur Region/(3б),Trans-Baikal Territory/(3),Republic of Buryatia/(7),Irkutsk Region/(3),Krasnoyarsk Territory/(3),Republic of Tuva/(3),Republic of Khakassia/(2),Republic of Altai/(3),Altai Territory/(3в),Kemerovo Region/(3),Novosibirsk Region/(3),Tomsk Region/(2),Omsk Region/(1),Tyumen Region/(3),S…	3	3	NT (Near Threatened)
NA_0332	Angiospermae	Orchidaceae	Ponerorchis	Ponerorchis kinoshitae (Makino) X.H.Jin, Schuit. & W.T.Jin	Amitostigma kinoshitae (Makino) Schltr.	Sakhalin Region/(3д)	3	3	NT (Near Threatened)
NA_0333	Angiospermae	Orchidaceae	Pseudorchis	Pseudorchis albida (L.) Á.Löve & D.Löve	Leucorchis albida (L.) E.Mey.	Khanty-Mansi Autonomous Area – Yugra/(2)	2	2	VU (Vulnerable)
NA_0334	Angiospermae	Orchidaceae	Spiranthes	Spiranthes sinensis (Pers.) Ames	Spiranthes amoena (M.Bieb.) Spreng.	Kamchatka Territory/(3),Jewish Autonomous Region/(3б),Republic of Sakha (Yakutia)/(3г),Tyumen Region/(3),Altai Territory/(2в),Kemerovo Region/(3),Tomsk Region/(3),Omsk Region/(4),Khanty-Mansi Autonomous Area – Yugra/(2),Kurgan Region/(1),Chelyabinsk Region/(1_CR)	3	3	NT (Near Threatened)
NA_0335	Angiospermae	Ixioliriaceae	Ixiolirion	Ixiolirion tataricum (Pall.) Schult. & Schult.f.		Altai Territory/(2б)	2	2	VU (Vulnerable)
NA_0336	Angiospermae	Iridaceae	Gladiolus	Gladiolus tenuis M.Bieb.		Kurgan Region/(0)	0	0	E (Extinct)
NA_0337	Angiospermae	Iridaceae	Iris	Iris bloudowii Ledeb.		Krasnoyarsk Territory/(3),Kemerovo Region/(1)	3	3	NT (Near Threatened)
NA_0338	Angiospermae	Iridaceae	Iris	Iris dichotoma Pall.	Pardanthopsis dichotoma (Pall.) L.W.Lenz	Amur Region/(3г)	3	3	NT (Near Threatened)
NA_0339	Angiospermae	Iridaceae	Iris	Iris domestica (L.) Goldblatt & Mabb.	Belamcanda chinensis (L.) RedoutÃ©	Primorye Territory/(CR)	CR	1	CR (Critically Endangered)
NA_0340	Angiospermae	Iridaceae	Iris	Iris ensata Thunb.		Khabarovsk Territory/(2),Sakhalin Region/(2а),Primorye Territory/(LR),Jewish Autonomous Region/(3д),Amur Region/(3г),Republic of Sakha (Yakutia)/(4)	3	3	NT (Near Threatened)
NA_0341	Angiospermae	Iridaceae	Iris	Iris glaucescens Bunge		Altai Territory/(3б),Novosibirsk Region/(2),Omsk Region/(1),Tyumen Region/(0),Chelyabinsk Region/(1_CR)	3	3	NT (Near Threatened)
NA_0342	Angiospermae	Iridaceae	Iris	Iris halophila Pall.		Chelyabinsk Region/(2_EN)	2	2	EN (Endangered)
NA_0343	Angiospermae	Iridaceae	Iris	Iris humilis Georgi		Khabarovsk Territory/(3),Primorye Territory/(VU),Jewish Autonomous Region/(2а),Amur Region/(2а),Krasnoyarsk Territory/(3),Kemerovo Region/(3),Tomsk Region/(2),Omsk Region/(3),Tyumen Region/(3),Kurgan Region/(2),Chelyabinsk Region/(3_VU)	3	3	NT (Near Threatened)
NA_0344	Angiospermae	Iridaceae	Iris	Iris ivanovae Doronkin		Trans-Baikal Territory/(3)	3	3	NT (Near Threatened)
NA_0345	Angiospermae	Iridaceae	Iris	Iris kamelinii Alexeeva		Republic of Altai/(3)	3	3	NT (Near Threatened)
NA_0346	Angiospermae	Iridaceae	Iris	Iris laevigata Fisch.		Magadan Region/(3г),Khabarovsk Territory/(4),Primorye Territory/(LR),Amur Region/(2а),Republic of Sakha (Yakutia)/(2б),Trans-Baikal Territory/(3),Irkutsk Region/(2)	3	3	NT (Near Threatened)
NA_0347	Angiospermae	Iridaceae	Iris	Iris loczyi Kanitz	Cryptobasis loczyi (Kanitz) Ikonn.	Republic of Tuva/(2),Altai Territory/(1)	2	2	VU (Vulnerable)
NA_0348	Angiospermae	Iridaceae	Iris	Iris ludwigii Maxim.		Altai Territory/(2а)	2	2	VU (Vulnerable)
NA_0349	Angiospermae	Iridaceae	Iris	Iris oxypetala Bunge		Primorye Territory/(VU)	VU	2	VU (Vulnerable)
NA_0350	Angiospermae	Iridaceae	Iris	Iris potaninii Maxim.		Krasnoyarsk Territory/(1),Republic of Altai/(3)	3	3	NT (Near Threatened)
NA_0351	Angiospermae	Iridaceae	Iris	Iris psammocola Y.T.Zhao		Republic of Tuva/(2)	2	2	VU (Vulnerable)
NA_0352	Angiospermae	Iridaceae	Iris	Iris pseudacorus L.		Kurgan Region/(0)	0	0	E (Extinct)
NA_0353	Angiospermae	Iridaceae	Iris	Iris pumila L.		Chelyabinsk Region/(3_VU)	3	3	VU (Vulnerable)
NA_0354	Angiospermae	Iridaceae	Iris	Iris ruthenica Ker Gawl.		Tyumen Region/(1),Kurgan Region/(0)	1	1	CR (Critically Endangered) or EN (Endangered)
NA_0355	Angiospermae	Iridaceae	Iris	Iris sanguinea Donn ex Hornem.		Sakhalin Region/(2а),Republic of Sakha (Yakutia)/(3г),Trans-Baikal Territory/(2),Irkutsk Region/(2)	3	3	NT (Near Threatened)
NA_0356	Angiospermae	Iridaceae	Iris	Iris setosa Pall. ex Link		Irkutsk Region/(2)	2	2	VU (Vulnerable)
NA_0357	Angiospermae	Iridaceae	Iris	Iris sibirica L.		Altai Territory/(2в),Novosibirsk Region/(3),Tomsk Region/(1),Khanty-Mansi Autonomous Area – Yugra/(3),Sverdlovsk Region/(3),	3	3	NT (Near Threatened)
NA_0358	Angiospermae	Iridaceae	Iris	Iris tenuifolia Pall.		Trans-Baikal Territory/(3)	3	3	NT (Near Threatened)
NA_0359	Angiospermae	Iridaceae	Iris	Iris tigridia Bunge ex Ledeb.		Krasnoyarsk Territory/(2),Republic of Tuva/(2),Republic of Khakassia/(1),Republic of Altai/(3),Altai Territory/(3а)	3	3	NT (Near Threatened)
NA_0360	Angiospermae	Iridaceae	Iris	Iris ventricosa Pall.		Primorye Territory/(CR),Trans-Baikal Territory/(3)	3	3	NT (Near Threatened)
NA_0361	Angiospermae	Iridaceae	Iris	Iris vorobievii N.S.Pavlova		Primorye Territory/(EN)	EN	1	EN (Endangered)
NA_0362	Angiospermae	Asphodelaceae	Eremurus	Eremurus altaicus (Pall.) Steven		Altai Territory/(2б)	2	2	VU (Vulnerable)
NA_0363	Angiospermae	Asphodelaceae	Hemerocallis	Hemerocallis coreana Nakai		Khabarovsk Territory/(4)	4	4	DD (Data Deficient)
NA_0364	Angiospermae	Asphodelaceae	Hemerocallis	Hemerocallis lilioasphodelus L.		Altai Territory/(3б)	3	3	NT (Near Threatened)
NA_0365	Angiospermae	Asphodelaceae	Hemerocallis	Hemerocallis minor Mill.		Republic of Sakha (Yakutia)/(2б),Trans-Baikal Territory/(2),Krasnoyarsk Territory/(3),Novosibirsk Region/(1)	3	3	NT (Near Threatened)
NA_0366	Angiospermae	Asphodelaceae	Hemerocallis	Hemerocallis yezoensis H.Hara		Sakhalin Region/(3д)	3	3	NT (Near Threatened)
NA_0367	Angiospermae	Amaranthaceae	Anabasis	Anabasis cretacea Pall.		Chelyabinsk Region/(2_VU)	2	2	VU (Vulnerable)
NA_0368	Angiospermae	Amaranthaceae	Anabasis	Anabasis salsa (C. A. Mey.) Benth. ex Volkens		Altai Territory/(3б)	3	3	NT (Near Threatened)
NA_0369	Angiospermae	Amaranthaceae	Atriplex	Atriplex cana Ledeb.		Altai Territory/(3б)	3	3	NT (Near Threatened)
NA_0370	Angiospermae	Amaranthaceae	Atriplex	Atriplex fera (L.) Bunge		Kemerovo Region/(1),Kurgan Region/(3)	3	3	NT (Near Threatened)
NA_0371	Angiospermae	Amaranthaceae	Bassia	Bassia prostrata (L.) Beck	Kochia prostrata (L.) Schrad.	Tomsk Region/(1)	1	1	CR (Critically Endangered) or EN (Endangered)
NA_0372	Angiospermae	Amaranthaceae	Camphorosma	Camphorosma monspeliaca subsp. lessingii (Litv.) Aellen	Camphorosma lessingii Litv.	Novosibirsk Region/(1)	1	1	CR (Critically Endangered) or EN (Endangered)
NA_0373	Angiospermae	Amaranthaceae	Chenopodium	Chenopodium frutescens C. A. Mey.		Republic of Tuva/(3),Republic of Altai/(2)	3	3	NT (Near Threatened)
NA_0374	Angiospermae	Amaranthaceae	Climacoptera	Climacoptera crassa M. Bieb.		Altai Territory/(3б)	3	3	NT (Near Threatened)
NA_0375	Angiospermae	Amaranthaceae	Corispermum	Corispermum mongolicum Iliin		Republic of Altai/(3)	3	3	NT (Near Threatened)
NA_0376	Angiospermae	Amaranthaceae	Corispermum	Corispermum ulopterum Fenzl ex Ledeb.		Republic of Buryatia/(3_NT),Irkutsk Region/(2)	3	3	NT (Near Threatened)
NA_0377	Angiospermae	Amaranthaceae	Halocnemum	Halocnemum strobilaceum (Pall.) M. Bieb.		Republic of Tuva/(3),Novosibirsk Region/(3),Omsk Region/(2),Chelyabinsk Region/(3_VU)	3	3	NT (Near Threatened)
NA_0378	Angiospermae	Amaranthaceae	Halogeton	Halogeton glomeratus (Stephan ex Bieb.) C. A. Mey.		Chelyabinsk Region/(3_VU)	3	3	VU (Vulnerable)
NA_0379	Angiospermae	Amaranthaceae	Kalidium	Kalidium foliatum (Pall.) Moq.		Trans-Baikal Territory/(3),Novosibirsk Region/(3),Omsk Region/(2)	3	3	NT (Near Threatened)
NA_0380	Angiospermae	Amaranthaceae	Krascheninnikovia	Krascheninnikovia ceratoides subsp. ceratoides	Ceratoides papposa Botsch.	Tomsk Region/(1)	1	1	CR (Critically Endangered) or EN (Endangered)
NA_0381	Angiospermae	Amaranthaceae	Krascheninnikovia	Krascheninnikovia ceratoides (L.) Gueldenst.	K. lenensis (Kumin.) Tzvel.; Ceratoides lenensis (Kumin.) Jrtz. et R. Kam.	Republic of Sakha (Yakutia)/(2а),Republic of Buryatia/(3_NT),Irkutsk Region/(1),Krasnoyarsk Territory/(2),Kemerovo Region/(1),Novosibirsk Region/(1),Omsk Region/(1),Kurgan Region/(3)	3	3	NT (Near Threatened)
NA_0382	Angiospermae	Amaranthaceae	Nanophyton	Nanophyton grubovii U. Pratov		Krasnoyarsk Territory/(3)	3	3	NT (Near Threatened)
NA_0383	Angiospermae	Amaranthaceae	Nitrosalsola	Nitrosalsola laricina (Pall.) Theodorova	Caroxylon laricinum (Pall.) N. N. Tzvelev	Chelyabinsk Region/(3_VU)	3	3	VU (Vulnerable)
NA_0384	Angiospermae	Amaranthaceae	Ofaiston	Ofaiston monandrum (Pall.) Moq.		Novosibirsk Region/(3),Omsk Region/(2)	3	3	NT (Near Threatened)
NA_0385	Angiospermae	Amaranthaceae	Oreosalsola	Oreosalsola abrotanoides (Bunge) Akhani	Salsola abrotanoides Bunge	Republic of Tuva/(3)	3	3	NT (Near Threatened)
NA_0386	Angiospermae	Amaranthaceae	Petrosimonia	Petrosimonia litvinowii Korsh.	Petrosimonia litvinovii Korsh.	Irkutsk Region/(2)	2	2	VU (Vulnerable)
NA_0387	Angiospermae	Amaranthaceae	Petrosimonia	Petrosimonia triandra (Pall.) Simonkai		Novosibirsk Region/(3)	3	3	NT (Near Threatened)
NA_0388	Angiospermae	Amaranthaceae	Salicornia	Salicornia perennans subsp. altaica (Lomon.) G. Kadereit & Piirainen	Salicornia altaica Lomon.	Republic of Altai/(3)	3	3	NT (Near Threatened)
NA_0389	Angiospermae	Amaranthaceae	Salsola	Salsola soda L.		Novosibirsk Region/(3)	3	3	NT (Near Threatened)
NA_0390	Angiospermae	Amaranthaceae	Suaeda	Suaeda arctica B. A. Yurtsev & V. V. Petrovskii		Chukotka Autonomous Area/(3д),Magadan Region/(3)	3	3	NT (Near Threatened)
NA_0391	Angiospermae	Amaranthaceae	Suaeda	Suaeda physophora Pall.		Altai Territory/(3б)	3	3	NT (Near Threatened)
NA_0392	Angiospermae	Amaranthaceae	Suaeda	Suaeda tschujensis Lomon. & Freitag		Republic of Altai/(3)	3	3	NT (Near Threatened)
NA_0393	Angiospermae	Amaryllidaceae	Alisma	Alisma bjoerkqvistii Tzvelev		Kurgan Region/(3)	3	3	NT (Near Threatened)
NA_0394	Angiospermae	Amaryllidaceae	Allium	Allium altaicum Pall.		Amur Region/(1),Trans-Baikal Territory/(2),Republic of Buryatia/(2_VU),Irkutsk Region/(2),Republic of Tuva/(3),Republic of Altai/(2),Altai Territory/(3б)	3	3	NT (Near Threatened)
NA_0395	Angiospermae	Amaryllidaceae	Allium	Allium altyncolicum N.Friesen		Republic of Altai/(3),Tomsk Region/(3)	3	3	NT (Near Threatened)
NA_0396	Angiospermae	Amaryllidaceae	Allium	Allium amphibolum Ledeb.		Altai Territory/(3б)	3	3	NT (Near Threatened)
NA_0397	Angiospermae	Amaryllidaceae	Allium	Allium atrosanguineum var. atrosanguineum	Allium monadelphum Less. ex Kunth	Krasnoyarsk Territory/(3)	3	3	NT (Near Threatened)
NA_0398	Angiospermae	Amaryllidaceae	Allium	Allium austrosibiricum N.Friesen		Republic of Khakassia/(1)	1	1	CR (Critically Endangered) or EN (Endangered)
NA_0399	Angiospermae	Amaryllidaceae	Allium	Allium bellulum Prokh.		Republic of Tuva/(3)	3	3	NT (Near Threatened)
NA_0400	Angiospermae	Amaryllidaceae	Allium	Allium bidentatum Fisch. ex Prokh. & Ikonn.-Gal.		Krasnoyarsk Territory/(3),Republic of Khakassia/(2)	3	3	NT (Near Threatened)
NA_0401	Angiospermae	Amaryllidaceae	Allium	Allium caeruleum Pall.		Kurgan Region/(1),Chelyabinsk Region/(3_VU)	3	3	NT (Near Threatened)
NA_0402	Angiospermae	Amaryllidaceae	Allium	Allium clathratum Ledeb.		Omsk Region/(1)	1	1	CR (Critically Endangered) or EN (Endangered)
NA_0403	Angiospermae	Amaryllidaceae	Allium	Allium condensatum Turcz.		Trans-Baikal Territory/(3)	3	3	NT (Near Threatened)
NA_0404	Angiospermae	Amaryllidaceae	Allium	Allium eduardii Stearn		Republic of Altai/(3),Altai Territory/(2б)	3	3	NT (Near Threatened)
NA_0405	Angiospermae	Amaryllidaceae	Allium	Allium flavescens Besser		Altai Territory/(2a),Omsk Region/(2)	2	2	VU (Vulnerable)
NA_0406	Angiospermae	Amaryllidaceae	Allium	Allium ledebourianum Schult. & Schult.f.		Republic of Altai/(3)	3	3	NT (Near Threatened)
NA_0407	Angiospermae	Amaryllidaceae	Allium	Allium lineare L.		Tomsk Region/(2),Kurgan Region/(3)	3	3	NT (Near Threatened)
NA_0408	Angiospermae	Amaryllidaceae	Allium	Allium maximowiczii Regel		Republic of Sakha (Yakutia)/(3г)	3	3	NT (Near Threatened)
NA_0409	Angiospermae	Amaryllidaceae	Allium	Allium microdictyon Prokh.		Omsk Region/(3),Khanty-Mansi Autonomous Area – Yugra/(3),Tyumen Region/(2),Sverdlovsk Region/(2),Chelyabinsk Region/(3_VU)	3	3	NT (Near Threatened)
NA_0410	Angiospermae	Amaryllidaceae	Allium	Allium monanthum Maxim.		Amur Region/(3г)	3	3	NT (Near Threatened)
NA_0411	Angiospermae	Amaryllidaceae	Allium	Allium neriniflorum (Herb.) G.Don		Trans-Baikal Territory/(2)	2	2	VU (Vulnerable)
NA_0412	Angiospermae	Amaryllidaceae	Allium	Allium nutans L.		Krasnoyarsk Territory/(3),Tomsk Region/(3),Tyumen Region/(2),Chelyabinsk Region/(3_VU),Kurgan Region/(3)	3	3	NT (Near Threatened)
NA_0413	Angiospermae	Amaryllidaceae	Allium	Allium obliquum L.		Krasnoyarsk Territory/(3),Tomsk Region/(0),Chelyabinsk Region/(3_VU)	3	3	NT (Near Threatened)
NA_0414	Angiospermae	Amaryllidaceae	Allium	Allium ochotense Prokh.		Magadan Region/(3г)	3	3	NT (Near Threatened)
NA_0415	Angiospermae	Amaryllidaceae	Allium	Allium oleraceum L.		Kurgan Region/(1)	1	1	CR (Critically Endangered) or EN (Endangered)
NA_0416	Angiospermae	Amaryllidaceae	Allium	Allium pallasii Murray		Altai Territory/(3a),Novosibirsk Region/(2),Omsk Region/(1)	3	3	NT (Near Threatened)
NA_0417	Angiospermae	Amaryllidaceae	Allium	Allium paniculatum subsp. paniculatum	Allium praescissum Rchb.	Omsk Region/(1),Kurgan Region/(1)	1	1	CR (Critically Endangered) or EN (Endangered)
NA_0418	Angiospermae	Amaryllidaceae	Allium	Allium prostratum Trevir.		Republic of Sakha (Yakutia)/(2a)	2	2	VU (Vulnerable)
NA_0419	Angiospermae	Amaryllidaceae	Allium	Allium pumilum Vved.		Republic of Tuva/(3),Republic of Altai/(3),Altai Territory/(3в)	3	3	NT (Near Threatened)
NA_0420	Angiospermae	Amaryllidaceae	Allium	Allium ramosum L.		Republic of Sakha (Yakutia)/(2a),Kemerovo Region/(1),Omsk Region/(1)	2	2	VU (Vulnerable)
NA_0421	Angiospermae	Amaryllidaceae	Allium	Allium rubens Schrad. ex Willd.		Krasnoyarsk Territory/(1),Novosibirsk Region/(4),Kurgan Region/(3)	3	3	NT (Near Threatened)
NA_0422	Angiospermae	Amaryllidaceae	Allium	Allium saxatile M.Bieb., nom. cons.	Allium globosum Bieb. ex Redoute	Kurgan Region/(1)	1	1	CR (Critically Endangered) or EN (Endangered)
NA_0423	Angiospermae	Amaryllidaceae	Allium	Allium schoenoprasum L.		Tomsk Region/(3)	3	3	NT (Near Threatened)
NA_0424	Angiospermae	Amaryllidaceae	Allium	Allium strictum Schrad.		Khanty-Mansi Autonomous Area – Yugra/(3)	3	3	NT (Near Threatened)
NA_0425	Angiospermae	Amaryllidaceae	Allium	Allium tulipifolium Ledeb.		Republic of Altai/(3),Altai Territory/(2б)	3	3	NT (Near Threatened)
NA_0426	Angiospermae	Amaryllidaceae	Allium	Allium tuvinicum (N.Friesen) N.Friesen		Republic of Tuva/(3),Republic of Khakassia/(2)	3	3	NT (Near Threatened)
NA_0427	Angiospermae	Amaryllidaceae	Allium	Allium tytthocephalum Schult. & Schult.f.		Republic of Buryatia/(3_NT),Krasnoyarsk Territory/(3),Republic of Khakassia/(3),Republic of Altai/(2)	3	3	NT (Near Threatened)
NA_0428	Angiospermae	Amaryllidaceae	Allium	Allium ubsicola Regel	Allium ubsicolum Regel	Republic of Altai/(3)	3	3	NT (Near Threatened)
NA_0429	Angiospermae	Amaryllidaceae	Allium	Allium vodopjanovae N.Friesen		Trans-Baikal Territory/(3),Republic of Buryatia/(3_NT),Altai Territory/(3б),Kemerovo Region/(2)	3	3	NT (Near Threatened)
NA_0430	Angiospermae	Asparagaceae	Asparagus	Asparagus brachyphyllus Turcz.		Trans-Baikal Territory/(3)	3	3	NT (Near Threatened)
NA_0431	Angiospermae	Asparagaceae	Asparagus	Asparagus dauricus Fisch. ex Link	Asparagus gibbus Bunge	Amur Region/(3г),Irkutsk Region/(1)	3	3	NT (Near Threatened)
NA_0432	Angiospermae	Asparagaceae	Asparagus	Asparagus inderiensis Blume ex Ledeb.		Chelyabinsk Region/(3_VU)	3	3	VU (Vulnerable)
NA_0433	Angiospermae	Asparagaceae	Asparagus	Asparagus officinalis L.		Sverdlovsk Region/(5)	5	5	LC (Least Concern)
NA_0434	Angiospermae	Asparagaceae	Asparagus	Asparagus pallasii Miscz.		Kemerovo Region/(2),Omsk Region/(1),Chelyabinsk Region/(3_VU),Kurgan Region/(2)	3	3	NT (Near Threatened)
NA_0435	Angiospermae	Asparagaceae	Barnardia	Barnardia japonica (Thunb.) Schult. & Schult.f.		Primorye Territory/(CR)	CR	1	CR (Critically Endangered)
NA_0436	Angiospermae	Asparagaceae	Convallaria	Convallaria keiskei Miq.		Trans-Baikal Territory/(3)	3	3	NT (Near Threatened)
NA_0437	Angiospermae	Asparagaceae	Hosta	Hosta sieboldii (Paxton) J.W.Ingram	Hosta albomarginata (Hook.) Ohwi	Khabarovsk Territory/(2),Primorye Territory/(EN)	2	2	VU (Vulnerable)
NA_0438	Angiospermae	Asparagaceae	Maianthemum	Maianthemum trifolium (L.) Sloboda	Smilacina trifolia (L.) Desf.	Republic of Khakassia/(3)	3	3	NT (Near Threatened)
NA_0439	Angiospermae	Asparagaceae	Ornithogalum	Ornithogalum fischerianum Krasch.		Omsk Region/(0),Kurgan Region/(1),Chelyabinsk Region/(3_VU)	3	3	NT (Near Threatened)
NA_0440	Angiospermae	Asparagaceae	Polygonatum	Polygonatum humile Fisch. ex Maxim.		Republic of Sakha (Yakutia)/(3г)	3	3	NT (Near Threatened)
NA_0441	Angiospermae	Asparagaceae	Polygonatum	Polygonatum involucratum (Franch. & Sav.) Maxim.		Jewish Autonomous Region/(3б),Amur Region/(3г)	3	3	NT (Near Threatened)
NA_0442	Angiospermae	Asparagaceae	Polygonatum	Polygonatum odoratum (Mill.) Druce		Republic of Sakha (Yakutia)/(3г)	3	3	NT (Near Threatened)
NA_0443	Angiospermae	Asparagaceae	Polygonatum	Polygonatum stenophyllum Maxim.		Amur Region/(3г)	3	3	NT (Near Threatened)
NA_0444	Angiospermae	Commelinaceae	Murdannia	Murdannia keisak (Hassk.) Hand.-Mazz.		Khabarovsk Territory/(3),Amur Region/(3г)	3	3	NT (Near Threatened)
NA_0445	Angiospermae	Commelinaceae	Streptolirion	Streptolirion volubile Edgew.		Primorye Territory/(EN)	EN	1	EN (Endangered)
NA_0446	Angiospermae	Typhaceae	Sparganium	Sparganium gramineum Georgi		Sverdlovsk Region/(1)	1	1	CR (Critically Endangered) or EN (Endangered)
NA_0447	Angiospermae	Eriocaulaceae	Eriocaulon	Eriocaulon atrum Nakai		Kamchatka Territory/(2)	2	2	VU (Vulnerable)
NA_0448	Angiospermae	Eriocaulaceae	Eriocaulon	Eriocaulon chinorossicum Kom.		Khabarovsk Territory/(3),Amur Region/(3д)	3	3	NT (Near Threatened)
NA_0449	Angiospermae	Eriocaulaceae	Eriocaulon	Eriocaulon decemflorum Maxim.		Khabarovsk Territory/(3)	3	3	NT (Near Threatened)
NA_0450	Angiospermae	Eriocaulaceae	Eriocaulon	Eriocaulon desulavii Tzvelev		Primorye Territory/(VU)	VU	2	VU (Vulnerable)
NA_0451	Angiospermae	Eriocaulaceae	Eriocaulon	Eriocaulon komarovii Tzvelev		Khabarovsk Territory/(1),Primorye Territory/(VU),Jewish Autonomous Region/(2а)	2	2	VU (Vulnerable)
NA_0452	Angiospermae	Eriocaulaceae	Eriocaulon	Eriocaulon schischkinii Tzvelev		Khabarovsk Territory/(2)	2	2	VU (Vulnerable)
NA_0453	Angiospermae	Eriocaulaceae	Eriocaulon	Eriocaulon ussuriense Körn. ex Regel		Khabarovsk Territory/(3),Primorye Territory/(VU)	3	3	NT (Near Threatened)
NA_0454	Angiospermae	Juncaceae	Juncus	Juncus articulatus L.		Kamchatka Territory/(3)	3	3	NT (Near Threatened)
NA_0455	Angiospermae	Juncaceae	Juncus	Juncus filiformis L.		Chukotka Autonomous Area/(3г)	3	3	NT (Near Threatened)
NA_0456	Angiospermae	Juncaceae	Juncus	Juncus potaninii subsp. woroschilovii (A. A. Neczajev & V. Novik.) V. Novik.	Juncus woroschilovii A. A. Nechaev & V. S. Novikov	Khabarovsk Territory/(3),Amur Region/(3а)	3	3	NT (Near Threatened)
NA_0457	Angiospermae	Juncaceae	Juncus	Juncus prismatocarpus subsp. leschenaultii (Gay ex Laharpe) Kirschner	Juncus leschenaultii J. Gay ex Laharpe	Kamchatka Territory/(1)	1	1	CR (Critically Endangered) or EN (Endangered)
NA_0458	Angiospermae	Juncaceae	Juncus	Juncus stygius L.		Kamchatka Territory/(2),Republic of Khakassia/(2),Khanty-Mansi Autonomous Area – Yugra/(3),Sverdlovsk Region/(2),Chelyabinsk Region/(2_EN)	3	3	NT (Near Threatened)
NA_0459	Angiospermae	Juncaceae	Luzula	Luzula kjellmaniana Miyabe & Kudo	Luzula tundricola Gorodkov ex V. N. Vassil.	Yamal-Nenets Autonomous Area/(3)	3	3	NT (Near Threatened)
NA_0460	Angiospermae	Cyperaceae	Blysmus	Blysmus rufus (Huds.) Link		Kemerovo Region/(3),Novosibirsk Region/(3)	3	3	NT (Near Threatened)
NA_0461	Angiospermae	Cyperaceae	Bolboschoenus	Bolboschoenus planiculmis (F.Schmidt) T.V.Egorova		Kamchatka Territory/(2),Chukotka Autonomous Area/(2)	2	2	VU (Vulnerable)
NA_0462	Angiospermae	Cyperaceae	Carex	Carex adelostoma V.I.Krecz.		Republic of Sakha (Yakutia)/(3б)	3	3	NT (Near Threatened)
NA_0463	Angiospermae	Cyperaceae	Carex	Carex alba Scop.		Kemerovo Region/(3),Novosibirsk Region/(3)	3	3	NT (Near Threatened)
NA_0464	Angiospermae	Cyperaceae	Carex	Carex amgunensis F.Schmidt	Carex chloroleuca Meinsh.	Chukotka Autonomous Area/(3д),Krasnoyarsk Territory/(4),Sverdlovsk Region/(2),Chelyabinsk Region/(4_VU)	3	3	NT (Near Threatened)
NA_0465	Angiospermae	Cyperaceae	Carex	Carex arenicola F.Schmidt		Primorye Territory/(VU)	VU	2	VU (Vulnerable)
NA_0466	Angiospermae	Cyperaceae	Carex	Carex argunensis Turcz. ex Trevir.	Carex alticola Popl. ex Sukaczev	Khabarovsk Territory/(3)	3	3	NT (Near Threatened)
NA_0467	Angiospermae	Cyperaceae	Carex	Carex arnellii Christ ex Scheutz		Khanty-Mansi Autonomous Area – Yugra/(3),Tyumen Region/(3)	3	3	NT (Near Threatened)
NA_0468	Angiospermae	Cyperaceae	Carex	Carex bicolor Bellardi ex All.		Khanty-Mansi Autonomous Area – Yugra/(3)	3	3	NT (Near Threatened)
NA_0469	Angiospermae	Cyperaceae	Carex	Carex bohemica Schreb.		Kurgan Region/(2)	2	2	VU (Vulnerable)
NA_0470	Angiospermae	Cyperaceae	Carex	Carex borealipolaris S.R.Zhang	Kobresia sibirica (Turcz.) Boeckeler	Yamal-Nenets Autonomous Area/(3),Sverdlovsk Region/(2)	3	3	NT (Near Threatened)
NA_0471	Angiospermae	Cyperaceae	Carex	Carex bostrychostigma Maxim.		Amur Region/(2а)	2	2	VU (Vulnerable)
NA_0472	Angiospermae	Cyperaceae	Carex	Carex buxbaumii Wahlenb.		Republic of Sakha (Yakutia)/(3г),Kemerovo Region/(2)	3	3	NT (Near Threatened)
NA_0473	Angiospermae	Cyperaceae	Carex	Carex capitata Sol.		Chelyabinsk Region/(4_EN)	4	4	EN (Endangered)
NA_0474	Angiospermae	Cyperaceae	Carex	Carex capricornis Meinsh. ex Maxim.		Republic of Buryatia/(1б_EN)	1	1	CR (Critically Endangered) or EN (Endangered)
NA_0475	Angiospermae	Cyperaceae	Carex	Carex chordorrhiza L.f.		Kurgan Region/(2)	2	2	VU (Vulnerable)
NA_0476	Angiospermae	Cyperaceae	Carex	Carex conspissata V.I.Krecz.		Amur Region/(3г)	3	3	NT (Near Threatened)
NA_0477	Angiospermae	Cyperaceae	Carex	Carex dahurica Kük.		Amur Region/(3г)	3	3	NT (Near Threatened)
NA_0478	Angiospermae	Cyperaceae	Carex	Carex dioica L.		Kurgan Region/(2)	2	2	VU (Vulnerable)
NA_0479	Angiospermae	Cyperaceae	Carex	Carex disperma Dewey		Kurgan Region/(2)	2	2	VU (Vulnerable)
NA_0480	Angiospermae	Cyperaceae	Carex	Carex erythrobasis H.Lév. & Vaniot		Primorye Territory/(VU)	VU	2	VU (Vulnerable)
NA_0481	Angiospermae	Cyperaceae	Carex	Carex flava L.		Chelyabinsk Region/(4_CR)	4	4	EN (Endangered)
NA_0482	Angiospermae	Cyperaceae	Carex	Carex fuliginosa Schkuhr	Carex fuliginosa subsp. misandra (R.Br.) Nyman; C. misandra R.Br.	Khanty-Mansi Autonomous Area – Yugra/(3),Sverdlovsk Region/(2)	3	3	NT (Near Threatened)
NA_0483	Angiospermae	Cyperaceae	Carex	Carex hancockiana Maxim.		Irkutsk Region/(3),Krasnoyarsk Territory/(2)	3	3	NT (Near Threatened)
NA_0484	Angiospermae	Cyperaceae	Carex	Carex heleonastes Ehrh. ex L.f.		Chelyabinsk Region/(3_VU)	3	3	VU (Vulnerable)
NA_0485	Angiospermae	Cyperaceae	Carex	Carex holostoma Drejer		Yamal-Nenets Autonomous Area/(3)	3	3	NT (Near Threatened)
NA_0486	Angiospermae	Cyperaceae	Carex	Carex humilis Leyss.		Republic of Khakassia/(3)	3	3	NT (Near Threatened)
NA_0487	Angiospermae	Cyperaceae	Carex	Carex incisa Boott		Sakhalin Region/(3д)	3	3	NT (Near Threatened)
NA_0488	Angiospermae	Cyperaceae	Carex	Carex japonica Thunb.		Sakhalin Region/(2а)	2	2	VU (Vulnerable)
NA_0489	Angiospermae	Cyperaceae	Carex	Carex kirganica Kom.		Republic of Sakha (Yakutia)/(3д)	3	3	NT (Near Threatened)
NA_0490	Angiospermae	Cyperaceae	Carex	Carex krausei Boeckeler		Republic of Tuva/(1),Yamal-Nenets Autonomous Area/(3)	3	3	NT (Near Threatened)
NA_0491	Angiospermae	Cyperaceae	Carex	Carex kreczetoviczii T.V.Egorova		Republic of Sakha (Yakutia)/(3д)	3	3	NT (Near Threatened)
NA_0492	Angiospermae	Cyperaceae	Carex	Carex laxa Wahlenb.		Primorye Territory/(VU),Amur Region/(3б),Republic of Sakha (Yakutia)/(3в),Trans-Baikal Territory/(3)	3	3	NT (Near Threatened)
NA_0493	Angiospermae	Cyperaceae	Carex	Carex ledebouriana C.A.Mey. ex Trevir.		Khanty-Mansi Autonomous Area – Yugra/(3)	3	3	NT (Near Threatened)
NA_0494	Angiospermae	Cyperaceae	Carex	Carex livida (Wahlenb.) Willd.		Primorye Territory/(VU),Republic of Sakha (Yakutia)/(3б),Krasnoyarsk Territory/(4)	3	3	NT (Near Threatened)
NA_0495	Angiospermae	Cyperaceae	Carex	Carex malyschevii T.V.Egorova		Khabarovsk Territory/(3),Trans-Baikal Territory/(3),Irkutsk Region/(1)	3	3	NT (Near Threatened)
NA_0496	Angiospermae	Cyperaceae	Carex	Carex media R.Br.		Chelyabinsk Region/(4_EN)	4	4	EN (Endangered)
NA_0497	Angiospermae	Cyperaceae	Carex	Carex micropoda C.A.Mey.		Chukotka Autonomous Area/(3д)	3	3	NT (Near Threatened)
NA_0498	Angiospermae	Cyperaceae	Carex	Carex montana L.		Tyumen Region/(3),Kurgan Region/(2)	3	3	NT (Near Threatened)
NA_0499	Angiospermae	Cyperaceae	Carex	Carex muricata L.		Krasnoyarsk Territory/(3),Republic of Khakassia/(3),Kurgan Region/(3)	3	3	NT (Near Threatened)
NA_0500	Angiospermae	Cyperaceae	Carex	Carex myosuroides Vill.	Kobresia myosuroides (Vill.) Fiori	Khanty-Mansi Autonomous Area – Yugra/(3),Sverdlovsk Region/(2)	3	3	NT (Near Threatened)
NA_0501	Angiospermae	Cyperaceae	Carex	Carex nikolskensis Kom.		Amur Region/(3г)	3	3	NT (Near Threatened)
NA_0502	Angiospermae	Cyperaceae	Carex	Carex norvegica Retz., nom. cons.		Chelyabinsk Region/(4_EN)	4	4	EN (Endangered)
NA_0503	Angiospermae	Cyperaceae	Carex	Carex obtusata Lilj.		Tyumen Region/(3),Kurgan Region/(2)	3	3	NT (Near Threatened)
NA_0504	Angiospermae	Cyperaceae	Carex	Carex oederi var. bergrothii (Palmgr.) Hedrén & Lassen	Carex bergrothii Palmgr.	Sverdlovsk Region/(1)	1	1	CR (Critically Endangered) or EN (Endangered)
NA_0505	Angiospermae	Cyperaceae	Carex	Carex oederi var. oederi	Carex serotina Merat; C. viridula Michx.	Kamchatka Territory/(3),Republic of Sakha (Yakutia)/(3г),Kemerovo Region/(2),Chelyabinsk Region/(3_VU)	3	3	NT (Near Threatened)
NA_0506	Angiospermae	Cyperaceae	Carex	Carex petricosa var. petricosa	Carex macrogyna Turcz. ex Steud.	Chukotka Autonomous Area/(4)	4	4	DD (Data Deficient)
NA_0507	Angiospermae	Cyperaceae	Carex	Carex pseudocyperus L.		Republic of Sakha (Yakutia)/(3г)	3	3	NT (Near Threatened)
NA_0508	Angiospermae	Cyperaceae	Carex	Carex sabinensis 'Thinny Thin'-Zegge		Khanty-Mansi Autonomous Area – Yugra/(3)	3	3	NT (Near Threatened)
NA_0509	Angiospermae	Cyperaceae	Carex	Carex sabulosa Turcz. ex Kunth		Trans-Baikal Territory/(3)	3	3	NT (Near Threatened)
NA_0510	Angiospermae	Cyperaceae	Carex	Carex sajanensis V.I.Krecz.		Krasnoyarsk Territory/(2)	2	2	VU (Vulnerable)
NA_0511	Angiospermae	Cyperaceae	Carex	Carex scabrifolia Steud.		Primorye Territory/(VU)	VU	2	VU (Vulnerable)
NA_0512	Angiospermae	Cyperaceae	Carex	Carex scirpoidea Michx.		Republic of Sakha (Yakutia)/(3г)	3	3	NT (Near Threatened)
NA_0513	Angiospermae	Cyperaceae	Carex	Carex sedakowii C.A.Mey. ex Meinsh.		Kemerovo Region/(3),Tyumen Region/(2)	3	3	NT (Near Threatened)
NA_0514	Angiospermae	Cyperaceae	Carex	Carex simpliciuscula subsp. subholarctica (T.V.Egorova) Saarela	Kobresia subholarctica (T.V.Egorova) T.V.Egorova	Yamal-Nenets Autonomous Area/(3),Sverdlovsk Region/(2)	3	3	NT (Near Threatened)
NA_0515	Angiospermae	Cyperaceae	Carex	Carex supina var. spaniocarpa (Steud.) B.Boivin	Carex spaniocarpa Steud.; C. supina subsp. spaniocarpa (Steud.) Hultén	Chukotka Autonomous Area/(3г),Republic of Sakha (Yakutia)/(3б),Krasnoyarsk Territory/(4),Yamal-Nenets Autonomous Area/(3)	3	3	NT (Near Threatened)
NA_0516	Angiospermae	Cyperaceae	Carex	Carex tegulata H.Lév. & Vaniot		Primorye Territory/(VU)	VU	2	VU (Vulnerable)
NA_0517	Angiospermae	Cyperaceae	Carex	Carex trautvetteriana Kom.		Krasnoyarsk Territory/(4)	4	4	DD (Data Deficient)
NA_0518	Angiospermae	Cyperaceae	Carex	Carex uda Maxim.		Amur Region/(3б)	3	3	NT (Near Threatened)
NA_0519	Angiospermae	Cyperaceae	Carex	Carex williamsii Britton		Republic of Tuva/(3),Yamal-Nenets Autonomous Area/(3)	3	3	NT (Near Threatened)
NA_0520	Angiospermae	Cyperaceae	Carex	Carex xiphium Kom.		Amur Region/(3г)	3	3	NT (Near Threatened)
NA_0521	Angiospermae	Cyperaceae	Cyperus	Cyperus flavidus Retz.	Pycreus nilagiricus (Hochst. ex Steud.) Schischk.	Republic of Buryatia/(3_NT)	3	3	NT (Near Threatened)
NA_0522	Angiospermae	Cyperaceae	Cyperus	Cyperus fuscus L.		Kurgan Region/(3)	3	3	NT (Near Threatened)
NA_0523	Angiospermae	Cyperaceae	Cyperus	Cyperus kamtschaticus (Meinsh.) Yonek.	Kyllinga kamtschatica Meinsh.	Kamchatka Territory/(1),Khabarovsk Territory/(3),Primorye Territory/(VU)	3	3	NT (Near Threatened)
NA_0524	Angiospermae	Cyperaceae	Cyperus	Cyperus leptocarpus (F.Muell.) Bauters	Lipocarpha microcephala (R.Br.) Kunth	Primorye Territory/(EN)	EN	1	EN (Endangered)
NA_0525	Angiospermae	Cyperaceae	Cyperus	Cyperus michelianus (L.) Delile	Dichostylis micheliana (L.) Nees	Novosibirsk Region/(3)	3	3	NT (Near Threatened)
NA_0526	Angiospermae	Cyperaceae	Eleocharis	Eleocharis flavescens var. flavescens	Eleocharis thermalis Rydb.	Kamchatka Territory/(0)	0	0	E (Extinct)
NA_0527	Angiospermae	Cyperaceae	Eleocharis	Eleocharis margaritacea (Hultén) Miyabe & Kudô		Kamchatka Territory/(3),Sakhalin Region/(3в)	3	3	NT (Near Threatened)
NA_0528	Angiospermae	Cyperaceae	Eleocharis	Eleocharis parvula (Roem. & Schult.) Link ex Bluff, Nees & Schauer		Trans-Baikal Territory/(4)	4	4	DD (Data Deficient)
NA_0529	Angiospermae	Cyperaceae	Eleocharis	Eleocharis quinqueflora (Hartmann) O.Schwarz		Kamchatka Territory/(3)	3	3	NT (Near Threatened)
NA_0530	Angiospermae	Cyperaceae	Eleocharis	Eleocharis starczenkoae A.E.Kozhevn.		Amur Region/(1)	1	1	CR (Critically Endangered) or EN (Endangered)
NA_0531	Angiospermae	Cyperaceae	Eleocharis	Eleocharis tetraquetra Nees		Primorye Territory/(EN)	EN	1	EN (Endangered)
NA_0532	Angiospermae	Cyperaceae	Eleocharis	Eleocharis wichurae Boeckeler		Kamchatka Territory/(3)	3	3	NT (Near Threatened)
NA_0533	Angiospermae	Cyperaceae	Eriophorum	Eriophorum callitrix Cham. ex C.A.Mey.		Yamal-Nenets Autonomous Area/(3)	3	3	NT (Near Threatened)
NA_0534	Angiospermae	Cyperaceae	Fimbristylis	Fimbristylis dichotoma var. ochotensis (Meinsh.) T.Koyama	Fimbristylis ochotensis (Meinsh.) Kom.	Kamchatka Territory/(2)	2	2	VU (Vulnerable)
NA_0535	Angiospermae	Cyperaceae	Fimbristylis	Fimbristylis dipsacea var. verrucifera (Maxim.) T.Koyama	Fimbristylis verrucifera (Maxim.) Makino	Primorye Territory/(EN)	EN	1	EN (Endangered)
NA_0536	Angiospermae	Cyperaceae	Rhynchospora	Rhynchospora alba (L.) Vahl		Kamchatka Territory/(3),Republic of Sakha (Yakutia)/(3д),Trans-Baikal Territory/(4),Republic of Buryatia/(3_NT),Irkutsk Region/(2),Krasnoyarsk Territory/(3),Kemerovo Region/(3),Chelyabinsk Region/(3_VU)	3	3	NT (Near Threatened)
NA_0537	Angiospermae	Cyperaceae	Rhynchospora	Rhynchospora faberi C.B.Clarke		Khabarovsk Territory/(2),Primorye Territory/(EN)	2	2	VU (Vulnerable)
NA_0538	Angiospermae	Cyperaceae	Rhynchospora	Rhynchospora fujiiana Makino		Primorye Territory/(EN)	EN	1	EN (Endangered)
NA_0539	Angiospermae	Cyperaceae	Schoenoplectiella	Schoenoplectiella hotarui (Ohwi) J.Jung & H.K.Choi	Scirpus hotarui Ohwi	Amur Region/(2а)	2	2	VU (Vulnerable)
NA_0540	Angiospermae	Cyperaceae	Schoenoplectiella	Schoenoplectiella komarovii (Roshev.) J.Jung & H.K.Choi	Scirpus komarovii Roshev.	Amur Region/(3г)	3	3	NT (Near Threatened)
NA_0541	Angiospermae	Cyperaceae	Schoenoplectiella	Schoenoplectiella lateriflora (J.F.Gmel.) Lye	Scirpus lateriflorus J.F.Gmel.	Novosibirsk Region/(1)	1	1	CR (Critically Endangered) or EN (Endangered)
NA_0542	Angiospermae	Cyperaceae	Schoenoplectiella	Schoenoplectiella lineolata (Franch. & Sav.) J.Jung & H.K.Choi	Scirpus lineolatus Franch. & Sav.	Amur Region/(3в),Primorye Territory/(CR)	3	3	NT (Near Threatened)
NA_0543	Angiospermae	Cyperaceae	Schoenoplectus	Schoenoplectus acutus (Muhl. ex Bigelow) Á.Löve & D.Löve		Kamchatka Territory/(3)	3	3	NT (Near Threatened)
NA_0544	Angiospermae	Cyperaceae	Schoenoplectus	Schoenoplectus ehrenbergii (Boeckeler) Soják	Scirpus ehrenbergii Boeckeler	Omsk Region/(1)	1	1	CR (Critically Endangered) or EN (Endangered)
NA_0545	Angiospermae	Cyperaceae	Schoenoplectus	Schoenoplectus nipponicus (Makino) Soják	Scirpus nipponicus Makino	Jewish Autonomous Region/(3г)	3	3	NT (Near Threatened)
NA_0546	Angiospermae	Cyperaceae	Schoenoplectus	Schoenoplectus triqueter (L.) Palla	Scirpus triqueter L.	Amur Region/(2а)	2	2	VU (Vulnerable)
NA_0547	Angiospermae	Cyperaceae	Schoenus	Schoenus ferrugineus L.		Chelyabinsk Region/(2_EN)	2	2	EN (Endangered)
NA_0548	Angiospermae	Cyperaceae	Scirpus	Scirpus maximowiczii C.B.Clarke		Primorye Territory/(VU)	VU	2	VU (Vulnerable)
NA_0549	Angiospermae	Cyperaceae	Trichophorum	Trichophorum alpinum (L.) Pers.	Baeothryon alpinum (L.) T.V.Egorova	Magadan Region/(3г),Republic of Sakha (Yakutia)/(3б),Khanty-Mansi Autonomous Area – Yugra/(5),Chelyabinsk Region/(3_VU)	5	5	LC (Least Concern)
NA_0550	Angiospermae	Cyperaceae	Trichophorum	Trichophorum cespitosum (L.) Hartm.	Kreczetoviczia cespitosa (L.) Tzvelev	Republic of Sakha (Yakutia)/(3б),Tomsk Region/(3),Chelyabinsk Region/(3_VU)	3	3	NT (Near Threatened)
NA_0551	Angiospermae	Cyperaceae	Trichophorum	Trichophorum uniflorum (Trautv.) Malyschev & Lukitsch.	Kreczetoviczia uniflora (Trautv.) Tzvelev; Baeothryon uniflorum (Trautv.) Egor.	Magadan Region/(3в),Republic of Sakha (Yakutia)/(3д)/Krasnoyarsk Territory/(4)	3	3	NT (Near Threatened)
NA_0552	Angiospermae	Poaceae	Achnatherum	Achnatherum confusum (Litv.) Tzvelev		Kamchatka Territory/(3),Kemerovo Region/(2),Novosibirsk Region/(1)	3	3	NT (Near Threatened)
NA_0553	Angiospermae	Poaceae	Achnatherum	Achnatherum sibiricum (L.) Keng ex Tzvelev		Jewish Autonomous Region/(3г),Amur Region/(3в),Tomsk Region/(3)	3	3	NT (Near Threatened)
NA_0554	Angiospermae	Poaceae	Agropyron	Agropyron cristatum (L.) Gaertn.	Agropyron kazachstanicum (Tzvelev) Peschkova	Amur Region/(3),Kemerovo Region/(3в),Sverdlovsk Region/(3)	3	3	NT (Near Threatened)
NA_0555	Angiospermae	Poaceae	Agropyron	Agropyron desertorum (Fisch. ex Link) Schult.		Novosibirsk Region/(2)	2	2	VU (Vulnerable)
NA_0556	Angiospermae	Poaceae	Agrostis	Agrostis exarata Trin.		Kamchatka Territory/(3)	3	3	NT (Near Threatened)
NA_0557	Angiospermae	Poaceae	Agrostis	Agrostis hyemalis (Walter) Britton, Sterns & Poggenb.	Agrostis geminata Trin.	Kamchatka Territory/(2)	2	2	VU (Vulnerable)
NA_0558	Angiospermae	Poaceae	Agrostis	Agrostis scabra Willd.	Agrostis pauzhetica Prob.	Kamchatka Territory/(2)	2	2	VU (Vulnerable)
NA_0559	Angiospermae	Poaceae	Anthoxanthum	Anthoxanthum odoratum L.		Novosibirsk Region/(3)	3	3	NT (Near Threatened)
NA_0560	Angiospermae	Poaceae	Arctopoa	Arctopoa schischkinii (Tzvelev) Prob.		Republic of Buryatia/(3_NT)	3	3	NT (Near Threatened)
NA_0561	Angiospermae	Poaceae	Arctopoa	Arctopoa trautvetteri (Tzvelev) Prob.		Republic of Sakha (Yakutia)/(3a)	3	3	NT (Near Threatened)
NA_0562	Angiospermae	Poaceae	Brachypodium	Brachypodium sylvaticum (Huds.) P.Beauv.		Trans-Baikal Territory/(3),Republic of Buryatia/(3_NT),Irkutsk Region/(1),Krasnoyarsk Territory/(2),Republic of Altai/(3)	3	3	NT (Near Threatened)
NA_0563	Angiospermae	Poaceae	Bromus	Bromus pumpellianus Scribn.	Bromopsis korotkiji (Drobow) Holub; B. vogulica (Soczava) Holub	Irkutsk Region/(2),Yamal-Nenets Autonomous Area/(3),Khanty-Mansi Autonomous Area – Yugra/(3)	3	3	NT (Near Threatened)
NA_0564	Angiospermae	Poaceae	Bromus	Bromus remotiflorus (Steud.) Ohwi	Stenofestuca pauciflora (Thunb.) Nakai	Sakhalin Region/(2а)	2	2	VU (Vulnerable)
NA_0565	Angiospermae	Poaceae	Brylkinia	Brylkinia caudata (Munro ex A.Gray) F.Schmidt		Sakhalin Region/(3д)	3	3	NT (Near Threatened)
NA_0566	Angiospermae	Poaceae	Calamagrostis	Calamagrostis kalarica Tzvelev		Trans-Baikal Territory/(3)	3	3	NT (Near Threatened)
NA_0567	Angiospermae	Poaceae	Calamagrostis	Calamagrostis pseudophragmites (Haller f.) Koeler		Republic of Sakha (Yakutia)/(3г)	3	3	NT (Near Threatened)
NA_0568	Angiospermae	Poaceae	Calamagrostis	Calamagrostis purpurascens subsp. purpurascens	Calamagrostis arctica Vasey	Republic of Sakha (Yakutia)/(3г)	3	3	NT (Near Threatened)
NA_0569	Angiospermae	Poaceae	Calamagrostis	Calamagrostis salina Tzvelev		Republic of Buryatia/(3_NT)	3	3	NT (Near Threatened)
NA_0570	Angiospermae	Poaceae	Cinna	Cinna latifolia (Trevir.) Griseb.		Magadan Region/(3г),Republic of Sakha (Yakutia)/(3г),Tomsk Region/(3)	3	3	NT (Near Threatened)
NA_0571	Angiospermae	Poaceae	Cleistogenes	Cleistogenes hancei Keng		Primorye Territory/(CR)	CR	1	CR (Critically Endangered)
NA_0572	Angiospermae	Poaceae	Cleistogenes	Cleistogenes kitagawae Honda		Khabarovsk Territory/(3)	3	3	NT (Near Threatened)
NA_0573	Angiospermae	Poaceae	Cleistogenes	Cleistogenes squarrosa (Trin.) Keng		Amur Region/(3в),Republic of Sakha (Yakutia)/(3г),Tomsk Region/(3),Tyumen Region/(2)	3	3	NT (Near Threatened)
NA_0574	Angiospermae	Poaceae	Coleanthus	Coleanthus subtilis (Tratt.) Seidel ex Roem. & Schult.		Khabarovsk Territory/(1),Jewish Autonomous Region/(2а),Tomsk Region/(1),Khanty-Mansi Autonomous Area – Yugra/(6),Tyumen Region/(2)	2	2	VU (Vulnerable)
NA_0575	Angiospermae	Poaceae	Danthonia	Danthonia intermedia subsp. riabuschinskii (Kom.) Tzvelev	Danthonia riabuschinskii (Kom.) Kom.	Magadan Region/(3д)	3	3	NT (Near Threatened)
NA_0576	Angiospermae	Poaceae	Deschampsia	Deschampsia cespitosa subsp. cespitosa	Deschampsia kaschinae Stepanov; D. turczaninowii Litv.pro syn.; D. tzvelevii Prob.; D. vodopjanoviae O.D.Nikif.	Sakhalin Region/(3а),Republic of Buryatia/(3_NT),Irkutsk Region/(2),Krasnoyarsk Territory/(1)	3	3	NT (Near Threatened)
NA_0577	Angiospermae	Poaceae	Diarrhena	Diarrhena mandshurica Maxim.	Neomolinia mandshurica (Maxim.) Honda	Jewish Autonomous Region/(3д),Amur Region/(3г)	3	3	NT (Near Threatened)
NA_0578	Angiospermae	Poaceae	Dimeria	Dimeria neglecta Tzvelev		Primorye Territory/(EN)	EN	1	EN (Endangered)
NA_0579	Angiospermae	Poaceae	Elymus	Elymus fibrosus (Schrenk) Tzvelev	Elymus subfibrosus (Tzvelev) Tzvelev	Yamal-Nenets Autonomous Area/(3)	3	3	NT (Near Threatened)
NA_0580	Angiospermae	Poaceae	Elymus	Elymus jacutensis (Drobow) Tzvelev		Amur Region/(3б)	3	3	NT (Near Threatened)
NA_0581	Angiospermae	Poaceae	Elymus	Elymus lanceolatus (Scribn. & J.G.Sm.) Gould	Elytrigia villosa (Drobow) Tzvelev	Republic of Sakha (Yakutia)/(3а)	3	3	NT (Near Threatened)
NA_0582	Angiospermae	Poaceae	Elymus	Elymus pendulinus (Nevski) Tzvelev		Krasnoyarsk Territory/(2)	2	2	VU (Vulnerable)
NA_0583	Angiospermae	Poaceae	Elymus	Elymus reflexiaristatus (Nevski) Melderis	Elytrigia reflexiaristata (Nevski) Nevski	Khanty-Mansi Autonomous Area – Yugra/(3)	3	3	NT (Near Threatened)
NA_0584	Angiospermae	Poaceae	Elymus	Elymus sajanensis (Nevski) Tzvelev	Elymus hyperarcticus (Polunin) Tzvelev	Krasnoyarsk Territory/(4)	4	4	DD (Data Deficient)
NA_0585	Angiospermae	Poaceae	Elymus	Elymus uralensis (Nevski) Tzvelev	Elymus viridiglumis (Nevski) Czerep.	Sverdlovsk Region/(1),Chelyabinsk Region/(3_EN)	3	3	NT (Near Threatened)
NA_0586	Angiospermae	Poaceae	Elymus	Elymus zejensis Prob.		Amur Region/(1)	1	1	CR (Critically Endangered) or EN (Endangered)
NA_0587	Angiospermae	Poaceae	Enneapogon	Enneapogon desvauxii P.Beauv.	Enneapogon borealis (Griseb.) Honda	Trans-Baikal Territory/(3),Republic of Buryatia/(3_NT)	3	3	NT (Near Threatened)
NA_0588	Angiospermae	Poaceae	Festuca	Festuca altissima All.		Republic of Buryatia/(3_NT),Irkutsk Region/(1),Krasnoyarsk Territory/(2),Republic of Khakassia/(1),Republic of Altai/(3)	3	3	NT (Near Threatened)
NA_0589	Angiospermae	Poaceae	Festuca	Festuca amurensis E.B.Alexeev		Khabarovsk Territory/(0)	0	0	E (Extinct)
NA_0590	Angiospermae	Poaceae	Festuca	Festuca auriculata Drobow	Festuca mollissima V.I.Krecz. & Bobrov	Khabarovsk Territory/(2)	2	2	VU (Vulnerable)
NA_0591	Angiospermae	Poaceae	Festuca	Festuca bargusinensis Malyschev		Republic of Buryatia/(1б_EN)	1	1	CR (Critically Endangered) or EN (Endangered)
NA_0592	Angiospermae	Poaceae	Festuca	Festuca extremiorientalis Ohwi		Republic of Buryatia/(3_NT),Irkutsk Region/(3),Krasnoyarsk Territory/(3),Republic of Tuva/(3)	3	3	NT (Near Threatened)
NA_0593	Angiospermae	Poaceae	Festuca	Festuca karavaevii E.B.Alexeev		Republic of Sakha (Yakutia)/(3a)	3	3	NT (Near Threatened)
NA_0594	Angiospermae	Poaceae	Festuca	Festuca komarovii Krivot.		Republic of Sakha (Yakutia)/(3б)	3	3	NT (Near Threatened)
NA_0595	Angiospermae	Poaceae	Festuca	Festuca popovii E.B.Alexeev		Republic of Buryatia/(3_NT)	3	3	NT (Near Threatened)
NA_0596	Angiospermae	Poaceae	Festuca	Festuca pseudosulcata Drobow		Khabarovsk Territory/(2),Republic of Sakha (Yakutia)/(3г)	3	3	NT (Near Threatened)
NA_0597	Angiospermae	Poaceae	Festuca	Festuca rubra L.	Festuca hondoensis (Ohwi) Ohwi	Sakhalin Region/(3д)	3	3	NT (Near Threatened)
NA_0598	Angiospermae	Poaceae	Festuca	Festuca skrjabinii E.B.Alexeev		Republic of Sakha (Yakutia)/(3а)	3	3	NT (Near Threatened)
NA_0599	Angiospermae	Poaceae	Festuca	Festuca tristis Krylov & Ivanitzk.		Krasnoyarsk Territory/(3)	3	3	NT (Near Threatened)
NA_0600	Angiospermae	Poaceae	Festuca	Festuca viviparoidea Krajina ex Pavlick		Sverdlovsk Region/(1)	1	1	CR (Critically Endangered) or EN (Endangered)
NA_0601	Angiospermae	Poaceae	Glyceria	Glyceria alnasteretum Kom.		Magadan Region/(3д)	3	3	NT (Near Threatened)
NA_0602	Angiospermae	Poaceae	Glyceria	Glyceria leptolepis Ohwi		Amur Region/(2а)	2	2	VU (Vulnerable)
NA_0603	Angiospermae	Poaceae	Glyceria	Glyceria leptorhiza (Maxim.) Kom.		Amur Region/(3в)	3	3	NT (Near Threatened)
NA_0604	Angiospermae	Poaceae	Glyceria	Glyceria notata Chevall.	Glyceria plicata (Fr.) Fr.	Krasnoyarsk Territory/(1),Novosibirsk Region/(0)	1	1	CR (Critically Endangered) or EN (Endangered)
NA_0605	Angiospermae	Poaceae	Helictochloa	Helictochloa hookeri (Scribn.) Romero Zarco	Helictotrichon schellianum (Hack.) Kitag.	Tyumen Region/(3)	3	3	NT (Near Threatened)
NA_0606	Angiospermae	Poaceae	Helictotrichon	Helictotrichon desertorum (Less.) Pilg.		Tyumen Region/(3)	3	3	NT (Near Threatened)
NA_0607	Angiospermae	Poaceae	Helictotrichon	Helictotrichon krylovii (Pavlov) Henrard		Chukotka Autonomous Area/(3д),Republic of Sakha (Yakutia)/(3д)	3	3	NT (Near Threatened)
NA_0608	Angiospermae	Poaceae	Helictotrichon	Helictotrichon sangilense Krasnob.		Republic of Tuva/(3)	3	3	NT (Near Threatened)
NA_0609	Angiospermae	Poaceae	Hemarthria	Hemarthria sibirica (Gand.) Ohwi		Khabarovsk Territory/(3)	3	3	NT (Near Threatened)
NA_0610	Angiospermae	Poaceae	Hyalopoa	Hyalopoa lanatiflora (Roshev.) Tzvelev		Republic of Sakha (Yakutia)/(3д)	3	3	NT (Near Threatened)
NA_0611	Angiospermae	Poaceae	Koeleria	Koeleria asiatica Domin	Koeleria ledebourii Domin	Magadan Region/(3г),Khanty-Mansi Autonomous Area – Yugra/(3),Chelyabinsk Region/(3_VU)	3	3	NT (Near Threatened)
NA_0612	Angiospermae	Poaceae	Koeleria	Koeleria karavajevii Govor.		Republic of Sakha (Yakutia)/(3а)	3	3	NT (Near Threatened)
NA_0613	Angiospermae	Poaceae	Koeleria	Koeleria macrantha (Ledeb.) Schult.	Koeleria chakassica Reverd.; K. sclerophylla P.A.Smirn.; K. talievii Lavrenko	Republic of Khakassia/(2),Chelyabinsk Region/(3_VU)	3	3	NT (Near Threatened)
NA_0614	Angiospermae	Poaceae	Koeleria	Koeleria skrjabinii Karav. & Tzvelev		Republic of Sakha (Yakutia)/(3а)	3	3	NT (Near Threatened)
NA_0615	Angiospermae	Poaceae	Leersia	Leersia oryzoides (L.) Sw.		Tomsk Region/(3)	3	3	NT (Near Threatened)
NA_0616	Angiospermae	Poaceae	Leymus	Leymus komarovii (Roshev.) J.L.Yang & C.Yen	Hystrix komarovii (Roshev.) Ohwi	Amur Region/(3б)	3	3	NT (Near Threatened)
NA_0617	Angiospermae	Poaceae	Leymus	Leymus racemosus (Lam.) Tzvelev		Novosibirsk Region/(3)	3	3	NT (Near Threatened)
NA_0618	Angiospermae	Poaceae	Leymus	Leymus sibiricus (Trautv.) J.L.Yang & C.Yen	Hystrix sibirica (Trautv.) Kuntze	Magadan Region/(3г),Amur Region/(3г)	3	3	NT (Near Threatened)
NA_0619	Angiospermae	Poaceae	Limnas	Limnas malyschevii O.D.Nikif.		Khabarovsk Territory/(3)	3	3	NT (Near Threatened)
NA_0620	Angiospermae	Poaceae	Limnas	Limnas stelleri Trin.		Irkutsk Region/(4)	4	4	DD (Data Deficient)
NA_0621	Angiospermae	Poaceae	Lolium	Lolium giganteum (L.) Darbysh.	Festuca gigantea (L.) Vill.	Tomsk Region/(2),Omsk Region/(0)	2	2	VU (Vulnerable)
NA_0622	Angiospermae	Poaceae	Melica	Melica altissima L.		Republic of Buryatia/(3_NT),Krasnoyarsk Territory/(3)	3	3	NT (Near Threatened)
NA_0623	Angiospermae	Poaceae	Melica	Melica nutans L.		Republic of Sakha (Yakutia)/(3г)	3	3	NT (Near Threatened)
NA_0624	Angiospermae	Poaceae	Melica	Melica transsilvanica Schur		Krasnoyarsk Territory/(3)	3	3	NT (Near Threatened)
NA_0625	Angiospermae	Poaceae	Melica	Melica turczaninowiana Ohwi		Republic of Sakha (Yakutia)/(3б),Krasnoyarsk Territory/(1),Republic of Tuva/(2)	3	3	NT (Near Threatened)
NA_0626	Angiospermae	Poaceae	Melica	Melica virgata Turcz. ex Trin.		Trans-Baikal Territory/(1),Republic of Buryatia/(2_VU)	2	2	VU (Vulnerable)
NA_0627	Angiospermae	Poaceae	Miscanthus	Miscanthus sacchariflorus (Maxim.) Benth. & Hook.f. ex Franch.		Amur Region/(3г)	3	3	NT (Near Threatened)
NA_0628	Angiospermae	Poaceae	Phippsia	Phippsia concinna (Th.Fr.) Lindeb.		Chukotka Autonomous Area/(3д)	3	3	NT (Near Threatened)
NA_0629	Angiospermae	Poaceae	Poa	Poa abbreviata R.Br.		Republic of Sakha (Yakutia)/(3б)	3	3	NT (Near Threatened)
NA_0630	Angiospermae	Poaceae	Poa	Poa attenuata Trin.	Poa argunensis Roshev.	Khabarovsk Territory/(3)	3	3	NT (Near Threatened)
NA_0631	Angiospermae	Poaceae	Poa	Poa beringiana Prob.		Chukotka Autonomous Area/(3д)	3	3	NT (Near Threatened)
NA_0632	Angiospermae	Poaceae	Poa	Poa bulbosa L.		Novosibirsk Region/(2)	2	2	VU (Vulnerable)
NA_0633	Angiospermae	Poaceae	Poa	Poa filiculmis Roshev.		Republic of Sakha (Yakutia)/(3б)	3	3	NT (Near Threatened)
NA_0634	Angiospermae	Poaceae	Poa	Poa glauca subsp. altaica (Trin.) Olonova & G.H.Zhu	Poa altaica Trin.	Khabarovsk Territory/(3)	3	3	NT (Near Threatened)
NA_0635	Angiospermae	Poaceae	Poa	Poa hartzii Gand.	Poa vrangelica Tzvelev	Chukotka Autonomous Area/(3д)	3	3	NT (Near Threatened)
NA_0636	Angiospermae	Poaceae	Poa	Poa irkutica Roshev.		Republic of Buryatia/(3_NT),Irkutsk Region/(3)	3	3	NT (Near Threatened)
NA_0637	Angiospermae	Poaceae	Poa	Poa kolymensis Tzvelev		Khabarovsk Territory/(3)	3	3	NT (Near Threatened)
NA_0638	Angiospermae	Poaceae	Poa	Poa krasnoborovii Stepanov		Krasnoyarsk Territory/(2)	2	2	VU (Vulnerable)
NA_0639	Angiospermae	Poaceae	Poa	Poa krylovii Reverd.		Khabarovsk Territory/(3)	3	3	NT (Near Threatened)
NA_0640	Angiospermae	Poaceae	Poa	Poa pratensis L.	Poa urjanchaica Roshev.; P. pinegensis Roshev.	Irkutsk Region/(3),Krasnoyarsk Territory/(2)	3	3	NT (Near Threatened)
NA_0641	Angiospermae	Poaceae	Poa	Poa remota Forselles		Irkutsk Region/(3),Tomsk Region/(3)	3	3	NT (Near Threatened)
NA_0642	Angiospermae	Poaceae	Poa	Poa shumushuensis Ohwi		Sakhalin Region/(3б)	3	3	NT (Near Threatened)
NA_0643	Angiospermae	Poaceae	Poa	Poa sibirica Roshev.	Poa insignis Litv.	Khabarovsk Territory/(3)	3	3	NT (Near Threatened)
NA_0644	Angiospermae	Poaceae	Poa	Poa smirnowii Roshev.		Khabarovsk Territory/(3)	3	3	NT (Near Threatened)
NA_0645	Angiospermae	Poaceae	Poa	Poa ussuriensis Roshev.		Khabarovsk Territory/(3)	3	3	NT (Near Threatened)
NA_0646	Angiospermae	Poaceae	Ptilagrostis	Ptilagrostis alpina (F.Schmidt) Sipliv.		Republic of Sakha (Yakutia)/(3г)	3	3	NT (Near Threatened)
NA_0647	Angiospermae	Poaceae	Ptilagrostis	Ptilagrostis mongholica (Turcz. ex Trin.) Griseb.	Ptilagrostis minutiflora (V.S.Titov ex Roshev.) Czerep.	Magadan Region/(3г),Republic of Khakassia/(3)	3	3	NT (Near Threatened)
NA_0648	Angiospermae	Poaceae	Puccinellia	Puccinellia beringensis Tzvelev		Chukotka Autonomous Area/(3а)	3	3	NT (Near Threatened)
NA_0649	Angiospermae	Poaceae	Puccinellia	Puccinellia byrrangensis Tzvelev		Krasnoyarsk Territory/(4)	4	4	DD (Data Deficient)
NA_0650	Angiospermae	Poaceae	Puccinellia	Puccinellia dolicholepis (V.I.Krecz.) Pavlov		Omsk Region/(4)	4	4	DD (Data Deficient)
NA_0651	Angiospermae	Poaceae	Puccinellia	Puccinellia gigantea (Grossh.) Grossh.		Omsk Region/(3)	3	3	NT (Near Threatened)
NA_0652	Angiospermae	Poaceae	Puccinellia	Puccinellia gorodkovii Tzvelev		Krasnoyarsk Territory/(4)	4	4	DD (Data Deficient)
NA_0653	Angiospermae	Poaceae	Puccinellia	Puccinellia jenisseiensis (Roshev.) Tzvelev		Krasnoyarsk Territory/(4)	4	4	DD (Data Deficient)
NA_0654	Angiospermae	Poaceae	Puccinellia	Puccinellia kamtschatica Holmb.		Kamchatka Territory/(1)	1	1	CR (Critically Endangered) or EN (Endangered)
NA_0655	Angiospermae	Poaceae	Schizachne	Schizachne purpurascens subsp. callosa (Turcz. ex Griseb.) T.Koyama & Kawano	Schizachne callosa (Turcz. ex Griseb.) Ohwi	Magadan Region/(3г),Republic of Sakha (Yakutia)/(3г),Chelyabinsk Region/(4_VU)	3	3	NT (Near Threatened)
NA_0656	Angiospermae	Poaceae	Spodiopogon	Spodiopogon sibiricus Trin.		Irkutsk Region/(3)	3	3	NT (Near Threatened)
NA_0657	Angiospermae	Poaceae	Sporobolus	Sporobolus aculeatus (L.) P.M.Peterson	Crypsis aculeata (L.) Aiton	Novosibirsk Region/(2),Omsk Region/(2)	2	2	VU (Vulnerable)
NA_0658	Angiospermae	Poaceae	Stipa	Stipa baicalensis Roshev.		Khabarovsk Territory/(2),Primorye Territory/(EN),Jewish Autonomous Region/(1),Amur Region/(3в)	3	3	NT (Near Threatened)
NA_0659	Angiospermae	Poaceae	Stipa	Stipa caucasica Schmalh.	Stipa barchanica Lomon.; S. glareosa P.A.Smirn.	Irkutsk Region/(2),Republic of Tuva/(3)	3	3	NT (Near Threatened)
NA_0660	Angiospermae	Poaceae	Stipa	Stipa consanguinea Trin. & Rupr.		Republic of Tuva/(3),Republic of Altai/(3)	3	3	NT (Near Threatened)
NA_0661	Angiospermae	Poaceae	Stipa	Stipa dasyphylla (Lindem.) Czern. ex Trautv.		Krasnoyarsk Territory/(1),Altai Territory/(2б),Kemerovo Region/(2),Omsk Region/(1),Tyumen Region/(2),Sverdlovsk Region/(3),Kurgan Region/(3),Chelyabinsk Region/(3_VU)	3	3	NT (Near Threatened)
NA_0662	Angiospermae	Poaceae	Stipa	Stipa kirghisorum P.A.Smirn.		Omsk Region/(1)	1	1	CR (Critically Endangered) or EN (Endangered)
NA_0663	Angiospermae	Poaceae	Stipa	Stipa korshinskyi Roshev.		Altai Territory/(2в),Omsk Region/(1),Tyumen Region/(3),Kurgan Region/(2),Chelyabinsk Region/(3_VU)	3	3	NT (Near Threatened)
NA_0664	Angiospermae	Poaceae	Stipa	Stipa lessingiana Trin. & Rupr.		Altai Territory/(2в),Kemerovo Region/(2),Omsk Region/(2),Tyumen Region/(3),Kurgan Region/(2)	3	3	NT (Near Threatened)
NA_0665	Angiospermae	Poaceae	Stipa	Stipa orientalis Trin.		Altai Territory/(2в)	2	2	VU (Vulnerable)
NA_0666	Angiospermae	Poaceae	Stipa	Stipa pennata L.		Republic of Buryatia/(2_VU),Irkutsk Region/(2),Krasnoyarsk Territory/(3),Republic of Tuva/(2),Republic of Khakassia/(2),Altai Territory/(3в),Kemerovo Region/(3),Novosibirsk Region/(3),Tomsk Region/(3),Omsk Region/(3),Tyumen Region/(3),Sverdlovsk Region/(5),Kurgan Region/(3),Chelyabinsk Region/(3_VU)	5	5	LC (Least Concern)
NA_0667	Angiospermae	Poaceae	Stipa	Stipa pulcherrima K.Koch		Altai Territory/(2в),Omsk Region/(0),Tyumen Region/(1),Sverdlovsk Region/(3),Kurgan Region/(3),Chelyabinsk Region/(3_VU)	3	3	NT (Near Threatened)
NA_0668	Angiospermae	Poaceae	Stipa	Stipa rubens P.A.Smirn.	Stipa ucrainica P.A.Smirn.; S. zalesskii Wilensky ex Roshev., nom. superfl.	Krasnoyarsk Territory/(2),Republic of Tuva/(2),Republic of Khakassia/(2),Altai Territory/(3б),Kemerovo Region/(2),Novosibirsk Region/(2),Omsk Region/(2),Tyumen Region/(3),Kurgan Region/(3),Chelyabinsk Region/(3_VU)	3	3	NT (Near Threatened)
NA_0669	Angiospermae	Poaceae	Stipa	Stipa sareptana Beck	Stipa praecapillata Alechin	Kemerovo Region/(2),Omsk Region/(1),Kurgan Region/(2)	2	2	VU (Vulnerable)
NA_0670	Angiospermae	Poaceae	Stipa	Stipa tianschanica Roshev.	Stipa klemenzii Roshev.	Trans-Baikal Territory/(3),Republic of Buryatia/(3_NT)	3	3	NT (Near Threatened)
NA_0671	Angiospermae	Poaceae	Stipa	Stipa tirsa Steven		Omsk Region/(1),Tyumen Region/(3),Kurgan Region/(2)	3	3	NT (Near Threatened)
NA_0672	Angiospermae	Poaceae	Torreyochloa	Torreyochloa natans (Kom.) Church		Kamchatka Territory/(3),Khabarovsk Territory/(4)	3	3	NT (Near Threatened)
NA_0673	Angiospermae	Poaceae	Tripogon	Tripogon chinensis (Franch.) Hack.		Jewish Autonomous Region/(3г),Trans-Baikal Territory/(2)	3	3	NT (Near Threatened)
NA_0674	Angiospermae	Poaceae	Trisetokoeleria	Trisetokoeleria taimyrica Tzvelev		Krasnoyarsk Territory/(4)	4	4	DD (Data Deficient)
NA_0675	Angiospermae	Poaceae	Trisetum	Trisetum sibiricum Rupr.		Kurgan Region/(2)	2	2	VU (Vulnerable)
NA_0676	Angiospermae	Poaceae	Zizania	Zizania latifolia (Griseb.) Turcz. ex Stapf		Trans-Baikal Territory/(2)	2	2	VU (Vulnerable)
NA_0677	Angiospermae	Poaceae	Zoysia	Zoysia japonica Steud.		Primorye Territory/(CR)	CR	1	CR (Critically Endangered)
NA_0678	Angiospermae	Ceratophyllaceae	Ceratophyllum	Ceratophyllum demersum L.		Magadan Region/(3г)	3	3	NT (Near Threatened)
NA_0679	Angiospermae	Ceratophyllaceae	Ceratophyllum	Ceratophyllum platyacanthum subsp. oryzetorum (Kom.) Les	Ceratophyllum oryzetorum Kom.	Novosibirsk Region/(3)	3	3	NT (Near Threatened)
NA_0680	Angiospermae	Papaveraceae	Adlumia	Adlumia asiatica Ohwi		Khabarovsk Territory/(2),Jewish Autonomous Region/(3д),Amur Region/(2а)	3	3	NT (Near Threatened)
NA_0681	Angiospermae	Papaveraceae	Corydalis	Corydalis arctica Popov		Amur Region/(3в),Krasnoyarsk Territory/(4)	3	3	NT (Near Threatened)
NA_0682	Angiospermae	Papaveraceae	Corydalis	Corydalis bracteata (Steph.) Pers.		Republic of Buryatia/(3_NT),Irkutsk Region/(2)	3	3	NT (Near Threatened)
NA_0683	Angiospermae	Papaveraceae	Corydalis	Corydalis bungeana Turcz.		Primorye Territory/(EN)	EN	1	EN (Endangered)
NA_0684	Angiospermae	Papaveraceae	Corydalis	Corydalis capnoides (L.) Pers.		Kurgan Region/(3)	3	3	NT (Near Threatened)
NA_0685	Angiospermae	Papaveraceae	Corydalis	Corydalis gorinensis V. M. Van		Khabarovsk Territory/(2)	2	2	VU (Vulnerable)
NA_0686	Angiospermae	Papaveraceae	Corydalis	Corydalis gorodkovii Karav.		Republic of Sakha (Yakutia)/(3д)	3	3	NT (Near Threatened)
NA_0687	Angiospermae	Papaveraceae	Corydalis	Corydalis paeoniifolia (Steph.) Pers.		Trans-Baikal Territory/(3),Republic of Buryatia/(3_NT),Irkutsk Region/(3)	3	3	NT (Near Threatened)
NA_0688	Angiospermae	Papaveraceae	Corydalis	Corydalis sajanensis Peshkova		Krasnoyarsk Territory/(2)	2	2	VU (Vulnerable)
NA_0689	Angiospermae	Papaveraceae	Corydalis	Corydalis schanginii (Pall.) B. Fedtsch.		Altai Territory/(2б)	2	2	VU (Vulnerable)
NA_0690	Angiospermae	Papaveraceae	Corydalis	Corydalis solida subsp. solida	Corydalis bulbosa (L.) DC.	Republic of Khakassia/(2)	2	2	VU (Vulnerable)
NA_0691	Angiospermae	Papaveraceae	Corydalis	Corydalis solida (L.) Clairv.		Tyumen Region/(3)	3	3	NT (Near Threatened)
NA_0692	Angiospermae	Papaveraceae	Corydalis	Corydalis subjenisseensis E. M. Antipova		Krasnoyarsk Territory/(3)	3	3	NT (Near Threatened)
NA_0693	Angiospermae	Papaveraceae	Corydalis	Corydalis udokanica Peshkova		Trans-Baikal Territory/(3)	3	3	NT (Near Threatened)
NA_0694	Angiospermae	Papaveraceae	Corydalis	Corydalis ussuriensis Aparina		Primorye Territory/(EN)	EN	1	EN (Endangered)
NA_0695	Angiospermae	Papaveraceae	Dicentra	Dicentra peregrina (Rudolph) Makino		Amur Region/(3в),Republic of Sakha (Yakutia)/(3д)	3	3	NT (Near Threatened)
NA_0696	Angiospermae	Papaveraceae	Hylomecon	Hylomecon japonicum (Thunb.) Prantl	Hylomecon vernalis Maxim.	Amur Region/(3г)	3	3	NT (Near Threatened)
NA_0697	Angiospermae	Papaveraceae	Papaver	Papaver rubroaurantiacum (Fisch. ex DC.) C. E. Lundstr.	Papaver saichanense Grubov	Amur Region/(3в),Krasnoyarsk Territory/(2)	3	3	NT (Near Threatened)
NA_0698	Angiospermae	Papaveraceae	Papaver	Papaver ammophillum (Turcz.) Peschkova		Irkutsk Region/(3)	3	3	NT (Near Threatened)
NA_0699	Angiospermae	Papaveraceae	Papaver	Papaver anadyrense V. V. Petrovskii		Chukotka Autonomous Area/(3а)	3	3	NT (Near Threatened)
NA_0700	Angiospermae	Papaveraceae	Papaver	Papaver angustifolium A. Tolmatch.		Yamal-Nenets Autonomous Area/(4)	4	4	DD (Data Deficient)
NA_0701	Angiospermae	Papaveraceae	Papaver	Papaver anjuicum A. I. Tolmachev		Kamchatka Territory/(3),Chukotka Autonomous Area/(3а),Republic of Sakha (Yakutia)/(3д)	3	3	NT (Near Threatened)
NA_0702	Angiospermae	Papaveraceae	Papaver	Papaver chakassicum G. A. Peschkova		Krasnoyarsk Territory/(4),Republic of Khakassia/(3)	3	3	NT (Near Threatened)
NA_0703	Angiospermae	Papaveraceae	Papaver	Papaver indigirkense Yurtsev		Republic of Sakha (Yakutia)/(3а)	3	3	NT (Near Threatened)
NA_0704	Angiospermae	Papaveraceae	Papaver	Papaver jacuticum G. A. Peschkova		Republic of Sakha (Yakutia)/(3а)	3	3	NT (Near Threatened)
NA_0705	Angiospermae	Papaveraceae	Papaver	Papaver kuvajevii Schaulo & Sonnikova		Krasnoyarsk Territory/(3)	3	3	NT (Near Threatened)
NA_0706	Angiospermae	Papaveraceae	Papaver	Papaver lapponicum subsp. jugoricum (Tolm.) S. V. Gudoshnikov		Khanty-Mansi Autonomous Area – Yugra/(3)	3	3	NT (Near Threatened)
NA_0707	Angiospermae	Papaveraceae	Papaver	Papaver lapponicum (A. Tolmatch.) Nordh.		Sverdlovsk Region/(3)	3	3	NT (Near Threatened)
NA_0708	Angiospermae	Papaveraceae	Papaver	Papaver leucotrichum Tolmatch.		Republic of Sakha (Yakutia)/(3д),Krasnoyarsk Territory/(3)	3	3	NT (Near Threatened)
NA_0709	Angiospermae	Papaveraceae	Papaver	Papaver mcconnellii Hulten		Chukotka Autonomous Area/(2)	2	2	VU (Vulnerable)
NA_0710	Angiospermae	Papaveraceae	Papaver	Papaver nivale A. Tolmatch.		Khabarovsk Territory/(3),Amur Region/(3в)	3	3	NT (Near Threatened)
NA_0711	Angiospermae	Papaveraceae	Papaver	Papaver nudicaule var. aquilegioides Fedde	Papaver anomalum Fedde	Primorye Territory/(VU)	VU	2	VU (Vulnerable)
NA_0712	Angiospermae	Papaveraceae	Papaver	Papaver nudicaule var. microcarpum (DC.) comb. ined.	Papaver microcarpum subsp. czekanowskii (A. I. Tolmachev) A. I. Tolmachev	Republic of Sakha (Yakutia)/(3б)	3	3	NT (Near Threatened)
NA_0713	Angiospermae	Papaveraceae	Papaver	Papaver paucistaminum Tolmachev & Petrovskii		Republic of Sakha (Yakutia)/(3д)	3	3	NT (Near Threatened)
NA_0714	Angiospermae	Papaveraceae	Papaver	Papaver popovii Siplivinskii		Republic of Buryatia/(3_NT),Irkutsk Region/(2)	3	3	NT (Near Threatened)
NA_0715	Angiospermae	Papaveraceae	Papaver	Papaver radicatum subsp. polare Tolm.	Papaver uschakovii Tolmachev & Petrovskn	Chukotka Autonomous Area/(3а)	3	3	NT (Near Threatened)
NA_0716	Angiospermae	Papaveraceae	Papaver	Papaver schamurinii V. V. Petrovskii		Krasnoyarsk Territory/(3)	3	3	NT (Near Threatened)
NA_0717	Angiospermae	Papaveraceae	Papaver	Papaver setosum (Tolm.) Peschkova		Republic of Sakha (Yakutia)/(3а)	3	3	NT (Near Threatened)
NA_0718	Angiospermae	Papaveraceae	Papaver	Papaver tenellum Tolm.		Krasnoyarsk Territory/(2)	2	2	VU (Vulnerable)
NA_0719	Angiospermae	Papaveraceae	Papaver	Papaver turczaninovii G. A. Peschkova		Irkutsk Region/(4)	4	4	DD (Data Deficient)
NA_0720	Angiospermae	Papaveraceae	Papaver	Papaver tolmatschevianum N. S. Pavlova		Sakhalin Region/(3а)	3	3	NT (Near Threatened)
NA_0721	Angiospermae	Papaveraceae	Papaver	Papaver walpolei A. E. Porsild		Chukotka Autonomous Area/(3д)	3	3	NT (Near Threatened)
NA_0722	Angiospermae	Menispermaceae	Menispermum	Menispermum dauricum DC.		Trans-Baikal Territory/(3),Republic of Buryatia/(3_NT),Irkutsk Region/(5),Krasnoyarsk Territory/(2),Republic of Khakassia/(2),Republic of Altai/(1)	5	5	LC (Least Concern)
NA_0723	Angiospermae	Berberidaceae	Berberis	Berberis sibirica Pall.		Trans-Baikal Territory/(2)	2	2	VU (Vulnerable)
NA_0724	Angiospermae	Berberidaceae	Caulophyllum	Caulophyllum robustum Maxim.		Amur Region/(3г)	3	3	NT (Near Threatened)
NA_0725	Angiospermae	Berberidaceae	Diphylleia	Diphylleia grayi F. Schmidt		Sakhalin Region/(3д)	3	3	NT (Near Threatened)
NA_0726	Angiospermae	Berberidaceae	Epimedium	Epimedium grandiflorum var. koreanum (Nakai) K. Suzuki	Epimedium koreanum Nakai	Primorye Territory/(VU)	VU	2	VU (Vulnerable)
NA_0727	Angiospermae	Berberidaceae	Epimedium	Epimedium macrosepalum Stearn		Primorye Territory/(VU)	VU	2	VU (Vulnerable)
NA_0728	Angiospermae	Berberidaceae	Gymnospermium	Gymnospermium altaicum (Pallas) Spach		Republic of Altai/(3),Altai Territory/(3а)	3	3	NT (Near Threatened)
NA_0729	Angiospermae	Berberidaceae	Plagiorhegma	Plagiorhegma dubium Maxim.	Plagiorhegma dubia Maxim.	Khabarovsk Territory/(3)	3	3	NT (Near Threatened)
NA_0730	Angiospermae	Ranunculaceae	Aconitum	Aconitum anthora subsp. nemorosum (Bieb. ex Rchb.) V. N. Voroshilov	Aconitum nemorosum M. Bieb. ex Rchb.	Sverdlovsk Region/(2),Kurgan Region/(0)	2	2	VU (Vulnerable)
NA_0731	Angiospermae	Ranunculaceae	Aconitum	Aconitum anthoroideum DC.		Tomsk Region/(2)	2	2	VU (Vulnerable)
NA_0732	Angiospermae	Ranunculaceae	Aconitum	Aconitum biflorum Fisch. ex DC.		Krasnoyarsk Territory/(3),Republic of Tuva/(3),Republic of Khakassia/(3),Republic of Altai/(3)	3	3	NT (Near Threatened)
NA_0733	Angiospermae	Ranunculaceae	Aconitum	Aconitum bujbense N. V. Stepanov		Krasnoyarsk Territory/(2)	2	2	VU (Vulnerable)
NA_0734	Angiospermae	Ranunculaceae	Aconitum	Aconitum charkeviczii V. N. Voroshilov		Khabarovsk Territory/(3)	3	3	NT (Near Threatened)
NA_0735	Angiospermae	Ranunculaceae	Aconitum	Aconitum chasmanthum Stapf ex Holmes		Republic of Buryatia/(3_NT))	3	3	NT (Near Threatened)
NA_0736	Angiospermae	Ranunculaceae	Aconitum	Aconitum decipiens Vorosh. & Anfalov		Republic of Tuva/(2),Republic of Altai/(2),Altai Territory/(2a)	2	2	VU (Vulnerable)
NA_0737	Angiospermae	Ranunculaceae	Aconitum	Aconitum enisseense Polozhij		Krasnoyarsk Territory/(3)	3	3	NT (Near Threatened)
NA_0738	Angiospermae	Ranunculaceae	Aconitum	Aconitum karafutense subsp. baburinii (Vorosh.) V. N. Voroschilov	Aconitum baburinii (Vorosh.) Schlothgauer	Khabarovsk Territory/(3)	3	3	NT (Near Threatened)
NA_0739	Angiospermae	Ranunculaceae	Aconitum	Aconitum krasnoboroffii Y. Kadota		Republic of Tuva/(2)	2	2	VU (Vulnerable)
NA_0740	Angiospermae	Ranunculaceae	Aconitum	Aconitum krylovii Steinb.		Altai Territory/(3a)	3	3	NT (Near Threatened)
NA_0741	Angiospermae	Ranunculaceae	Aconitum	Aconitum pascoi Vorosh.		Republic of Buryatia/(3_NT),Irkutsk Region/(1),Krasnoyarsk Territory/(3),Republic of Tuva/(3),Republic of Khakassia/(3),Republic of Altai/(3),Kemerovo Region/(2)	3	3	NT (Near Threatened)
NA_0742	Angiospermae	Ranunculaceae	Aconitum	Aconitum ranunculoides subsp. ajanense (Steinb.) V. N. Voroschilov	Aconitum ajanense Steinb.	Kamchatka Territory/(2),Khabarovsk Territory/(3)	3	3	NT (Near Threatened)
NA_0743	Angiospermae	Ranunculaceae	Aconitum	Aconitum sajanense subsp. czerepninii N. V. Stepanov	Aconitum czerepninii (Stepanov) Stepanov	Krasnoyarsk Territory/(3)	3	3	NT (Near Threatened)
NA_0744	Angiospermae	Ranunculaceae	Aconitum	Aconitum sajanense Kumin.		Krasnoyarsk Territory/(3),Republic of Tuva/(2)	3	3	NT (Near Threatened)
NA_0745	Angiospermae	Ranunculaceae	Aconitum	Aconitum septentrionale subsp. rubicundum (Fisch.) V. N. Voroschilov	Aconitum rubicundum Fisch. ex Steud.	Republic of Sakha (Yakutia)/(3г)	3	3	NT (Near Threatened)
NA_0746	Angiospermae	Ranunculaceae	Aconitum	Aconitum sukaczevii Steinb.		Irkutsk Region/(1)	1	1	CR (Critically Endangered) or EN (Endangered)
NA_0747	Angiospermae	Ranunculaceae	Aconitum	Aconitum tanguticum (Maxim.) Stapf		Republic of Buryatia/(1б_EN)	1	1	CR (Critically Endangered) or EN (Endangered)
NA_0748	Angiospermae	Ranunculaceae	Aconitum	Aconitum tanzybeicum N. V. Stepanov		Krasnoyarsk Territory/(2)	2	2	VU (Vulnerable)
NA_0749	Angiospermae	Ranunculaceae	Aconitum	Aconitum villosum Rchb.	Aconitum ochotense Reichb.	Khabarovsk Territory/(3),Sverdlovsk Region/(2)	3	3	NT (Near Threatened)
NA_0750	Angiospermae	Ranunculaceae	Aconitum	Aconitum volubile Pall.		Republic of Sakha (Yakutia)/(3г),Tyumen Region/(3)	3	3	NT (Near Threatened)
NA_0751	Angiospermae	Ranunculaceae	Actaea	Actaea dahurica (Turcz. ex Fisch. & C. A. Mey.) Franch.	Cimicifuga dahurica (Turcz. ex Fisch. & C. A. Mey.) Maxim.	Trans-Baikal Territory/(3)	3	3	NT (Near Threatened)
NA_0752	Angiospermae	Ranunculaceae	Actaea	Actaea rubra subsp. rubra	Actaea erythrocarpa (Fisch.) Kom.	Omsk Region/(3),Kurgan Region/(2)	3	3	NT (Near Threatened)
NA_0753	Angiospermae	Ranunculaceae	Actaea	Actaea spicata L.		Republic of Altai/(3),Tomsk Region/(0),Omsk Region/(1),Tyumen Region/(3),Kurgan Region/(2)	3	3	NT (Near Threatened)
NA_0754	Angiospermae	Ranunculaceae	Adonis	Adonis amurensis Regel & Radde	Chrysoceathus amurensis Regel et Radde. Holub.	Khabarovsk Territory/(4),Jewish Autonomous Region/(2б),Amur Region/(3г)	3	3	NT (Near Threatened)
NA_0755	Angiospermae	Ranunculaceae	Adonis	Adonis ramosa Franch.		Sakhalin Region/(2а)	2	2	VU (Vulnerable)
NA_0756	Angiospermae	Ranunculaceae	Adonis	Adonis sibirica Patrin ex Ledeb.		Amur Region/(2а),Republic of Sakha (Yakutia)/(2б),Trans-Baikal Territory/(2),Republic of Buryatia/(3_NT),Khanty-Mansi Autonomous Area – Yugra/(1),Tyumen Region/(1),Kurgan Region/(2)	3	3	NT (Near Threatened)
NA_0757	Angiospermae	Ranunculaceae	Adonis	Adonis vernalis L.	Adonis apennina L.	Irkutsk Region/(3),Republic of Khakassia/(2),Republic of Altai/(3),Sverdlovsk Region/(5)	5	5	LC (Least Concern)
NA_0758	Angiospermae	Ranunculaceae	Adonis	Adonis villosa Ledeb.		Republic of Altai/(3),Kemerovo Region/(2),Omsk Region/(3),Kurgan Region/(2)	3	3	NT (Near Threatened)
NA_0759	Angiospermae	Ranunculaceae	Adonis	Adonis wolgensis Stev.		Altai Territory/(2в),Omsk Region/(3),Tyumen Region/(1),Kurgan Region/(3)	3	3	NT (Near Threatened)
NA_0760	Angiospermae	Ranunculaceae	Anemonastrum	Anemonastrum baicalense (Turcz.) Mosyakin	Anemone baicalensis Turcz.; Arsenjevia baicalensis (Turcz. ex Ledeb.) Starodub.	Republic of Buryatia/(3_NT),Irkutsk Region/(2),Krasnoyarsk Territory/(2)	3	3	NT (Near Threatened)
NA_0761	Angiospermae	Ranunculaceae	Anemonastrum	Anemonastrum biarmiense (Juz.) J. Holub		Yamal-Nenets Autonomous Area/(3),Khanty-Mansi Autonomous Area – Yugra/(6),Sverdlovsk Region/(5)	5	5	LC (Least Concern)
NA_0762	Angiospermae	Ranunculaceae	Anemonastrum	Anemonastrum dichotomum (L.) Mosyakin	Anemone dichotoma L.; Anemonidium dichotomum (L.) Holub	Kamchatka Territory/(3),Kemerovo Region/(3),Sverdlovsk Region/(2),Chelyabinsk Region/(2_VU),Kurgan Region/(1)	3	3	NT (Near Threatened)
NA_0763	Angiospermae	Ranunculaceae	Anemonastrum	Anemonastrum narcissiflorum subsp. crinitum (Juz.) Raus	Anemonastrum calvum (Juz.) J. Holub; A. crinitum (Juz.) Holub; Anemone calva Juzepczuk	Republic of Sakha (Yakutia)/(3a+3г),Irkutsk Region/(1)	3	3	NT (Near Threatened)
NA_0764	Angiospermae	Ranunculaceae	Anemone	Anemone altaica Fisch. ex C. A. Mey.	Anemonoides altaica (Fisch. ex C. A. Mey.) Holub	Republic of Buryatia/(3_NT),Irkutsk Region/(2)	3	3	NT (Near Threatened)
NA_0765	Angiospermae	Ranunculaceae	Anemone	Anemone amurensis Korshinsky	Anemonoides amurensis (Korz.) Holub	Amur Region/(3г)	3	3	NT (Near Threatened)
NA_0766	Angiospermae	Ranunculaceae	Anemone	Anemone caerulea DC.		Krasnoyarsk Territory/(3)	3	3	NT (Near Threatened)
NA_0767	Angiospermae	Ranunculaceae	Anemone	Anemone multiceps (Greene) Standl.		Chukotka Autonomous Area/(3д)	3	3	NT (Near Threatened)
NA_0768	Angiospermae	Ranunculaceae	Anemone	Anemone parviflora Michx.		Chukotka Autonomous Area/(3г)	3	3	NT (Near Threatened)
NA_0769	Angiospermae	Ranunculaceae	Anemone	Anemone raddeana Regel	Anemonoides raddeana (Regel) Holub	Amur Region/(3г)	3	3	NT (Near Threatened)
NA_0770	Angiospermae	Ranunculaceae	Anemone	Anemone ranunculoides L.	Anemone jenisseensis (Korsh.) Krylov	Irkutsk Region/(2)	2	2	VU (Vulnerable)
NA_0771	Angiospermae	Ranunculaceae	Anemone	Anemone reflexa Steph. & Willd.	Anemone osinovskiensis (Stepanov) Stepanov; Anemonoides reflexa (Willd.) Holub	Krasnoyarsk Territory/(2),Sverdlovsk Region/(3),Chelyabinsk Region/(2_EN)	3	3	NT (Near Threatened)
NA_0772	Angiospermae	Ranunculaceae	Anemone	Anemone sylvestris subsp. ochotensis (Fisch.) Petrovski	Anemone ochotensis (Fisch. ex G. Pritz.) Juz.	Irkutsk Region/(1)	1	1	CR (Critically Endangered) or EN (Endangered)
NA_0773	Angiospermae	Ranunculaceae	Anemone	Anemone sylvestris L.		Amur Region/(3г)	3	3	NT (Near Threatened)
NA_0774	Angiospermae	Ranunculaceae	Anemone	Anemone tamarae S. S. Kharkevich		Khabarovsk Territory/(3),Republic of Sakha (Yakutia)/(3в)	3	3	NT (Near Threatened)
NA_0775	Angiospermae	Ranunculaceae	Anemone	Anemone uralensis Fisch. ex DC.	Anemonoides uralensis (DC.) Holub	Sverdlovsk Region/(2),Chelyabinsk Region/(2_VU)	2	2	VU (Vulnerable)
NA_0776	Angiospermae	Ranunculaceae	Aquilegia	Aquilegia flabellata Sieb. & Zucc.	Aquilegia amurensis Komarov	Republic of Sakha (Yakutia)/(2б),Trans-Baikal Territory/(3)	3	3	NT (Near Threatened)
NA_0777	Angiospermae	Ranunculaceae	Aquilegia	Aquilegia glandulosa Fisch.		Republic of Sakha (Yakutia)/(3г)	3	3	NT (Near Threatened)
NA_0778	Angiospermae	Ranunculaceae	Aquilegia	Aquilegia viridiflora var. atropurpurea (Willd.) Finet & Gagnep.	Aquilegia atropurpurea Willd.	Amur Region/(3в)	3	3	NT (Near Threatened)
NA_0779	Angiospermae	Ranunculaceae	Aquilegia	Aquilegia ochotensis V. N. Voroshilov		Khabarovsk Territory/(3)	3	3	NT (Near Threatened)
NA_0780	Angiospermae	Ranunculaceae	Aquilegia	Aquilegia oxysepala Trautv. & C. A. Mey.		Trans-Baikal Territory/(3)	3	3	NT (Near Threatened)
NA_0781	Angiospermae	Ranunculaceae	Aquilegia	Aquilegia parviflora Ledeb.		Chukotka Autonomous Area/(3г)	3	3	NT (Near Threatened)
NA_0782	Angiospermae	Ranunculaceae	Aquilegia	Aquilegia sibirica Lam.		Republic of Sakha (Yakutia)/(2б),Kemerovo Region/(3),Tomsk Region/(1)	3	3	NT (Near Threatened)
NA_0783	Angiospermae	Ranunculaceae	Aquilegia	Aquilegia synakensis Shaulo & Erst		Republic of Tuva/(3)	3	3	NT (Near Threatened)
NA_0784	Angiospermae	Ranunculaceae	Aquilegia	Aquilegia turczaninovii R. V. Kamelin & I. A. Gubanov		Khabarovsk Territory/(3),Trans-Baikal Territory/(2),Krasnoyarsk Territory/(3)	3	3	NT (Near Threatened)
NA_0785	Angiospermae	Ranunculaceae	Aquilegia	Aquilegia viridiflora Pall.		Jewish Autonomous Region/(2а),Amur Region/(3в),Trans-Baikal Territory/(3),Republic of Buryatia/(3_NT)	3	3	NT (Near Threatened)
NA_0786	Angiospermae	Ranunculaceae	Callianthemum	Callianthemum isopyroides (DC.) Witasek		Khabarovsk Territory/(3),Amur Region/(3д),Republic of Sakha (Yakutia)/(3б)	3	3	NT (Near Threatened)
NA_0787	Angiospermae	Ranunculaceae	Callianthemum	Callianthemum sachalinense Miyabe & Tatewaki		Sakhalin Region/(3а)	3	3	NT (Near Threatened)
NA_0788	Angiospermae	Ranunculaceae	Callianthemum	Callianthemum sajanense Witasek		Altai Territory/(2б)	2	2	VU (Vulnerable)
NA_0789	Angiospermae	Ranunculaceae	Caltha	Caltha natans Pall.	Thacla natans (Pall. ex Georgi) Deyl & Sojak	Kamchatka Territory/(3),Krasnoyarsk Territory/(3),Kurgan Region/(2)	3	3	NT (Near Threatened)
NA_0790	Angiospermae	Ranunculaceae	Clematis	Clematis aethusifolia var. latisecta Maxim.	Clematis latisecta (Maxim.) Prantl	Jewish Autonomous Region/(2а)	2	2	VU (Vulnerable)
NA_0791	Angiospermae	Ranunculaceae	Clematis	Clematis aethusifolia Turcz.		Krasnoyarsk Territory/(2)	2	2	VU (Vulnerable)
NA_0792	Angiospermae	Ranunculaceae	Clematis	Clematis brevicaudata DC.		Amur Region/(2а)	2	2	VU (Vulnerable)
NA_0793	Angiospermae	Ranunculaceae	Clematis	Clematis fusca Turcz.		Magadan Region/(3г),Republic of Sakha (Yakutia)/(3г)	3	3	NT (Near Threatened)
NA_0794	Angiospermae	Ranunculaceae	Clematis	Clematis glauca Willd.		Krasnoyarsk Territory/(2)	2	2	VU (Vulnerable)
NA_0795	Angiospermae	Ranunculaceae	Clematis	Clematis koreana Kom.	Atragene koreana (Kom.) Kom.	Primorye Territory/(EN)	EN	1	EN (Endangered)
NA_0796	Angiospermae	Ranunculaceae	Clematis	Clematis macropetala Ledeb.	Atragene macropetala (Ledeb.) Ledeb.	Amur Region/(3д),Trans-Baikal Territory/(3)	3	3	NT (Near Threatened)
NA_0797	Angiospermae	Ranunculaceae	Clematis	Clematis serratifolia Rehder		Jewish Autonomous Region/(3г)	3	3	NT (Near Threatened)
NA_0798	Angiospermae	Ranunculaceae	Clematis	Clematis sibirica var. ochotensis (Pall.) S. H. Li & Y. H. Huang	Atragene ochotensis Pall.	Trans-Baikal Territory/(4),Irkutsk Region/(3)	3	3	NT (Near Threatened)
NA_0799	Angiospermae	Ranunculaceae	Delphinium	Delphinium barlykense M. N. Lomonosova & V. M. Khanminchun		Republic of Tuva/(3)	3	3	NT (Near Threatened)
NA_0800	Angiospermae	Ranunculaceae	Delphinium	Delphinium cheilanthum Fisch. ex DC.		Amur Region/(3б)	3	3	NT (Near Threatened)
NA_0801	Angiospermae	Ranunculaceae	Delphinium	Delphinium dictyocarpum DC.		Krasnoyarsk Territory/(1),Omsk Region/(2)	2	2	VU (Vulnerable)
NA_0802	Angiospermae	Ranunculaceae	Delphinium	Delphinium grandiflorum L.		Jewish Autonomous Region/(3в),Amur Region/(3в),Republic of Sakha (Yakutia)/(2а)	3	3	NT (Near Threatened)
NA_0803	Angiospermae	Ranunculaceae	Delphinium	Delphinium kolymense A. P. Khokhryakov		Magadan Region/(3а),Khabarovsk Territory/(3)	3	3	NT (Near Threatened)
NA_0804	Angiospermae	Ranunculaceae	Delphinium	Delphinium korshinskyanum Nevski		Amur Region/(2а)	2	2	VU (Vulnerable)
NA_0805	Angiospermae	Ranunculaceae	Delphinium	Delphinium laxiflorum DC.		Krasnoyarsk Territory/(1),Republic of Khakassia/(1),Novosibirsk Region/(3),Omsk Region/(1)	3	3	NT (Near Threatened)
NA_0806	Angiospermae	Ranunculaceae	Delphinium	Delphinium maackianum Regel		Khabarovsk Territory/(4),Jewish Autonomous Region/(3г)	3	3	NT (Near Threatened)
NA_0807	Angiospermae	Ranunculaceae	Delphinium	Delphinium nurguschense P. V. Kulikov		Chelyabinsk Region/(3_EN)	3	3	EN (Endangered)
NA_0808	Angiospermae	Ranunculaceae	Delphinium	Delphinium ochotense Nevski		Khabarovsk Territory/(3)	3	3	NT (Near Threatened)
NA_0809	Angiospermae	Ranunculaceae	Delphinium	Delphinium polozhiae A. L. Ebel		Krasnoyarsk Territory/(1)	1	1	CR (Critically Endangered) or EN (Endangered)
NA_0810	Angiospermae	Ranunculaceae	Delphinium	Delphinium retropilosum (Huth) Sambuk		Krasnoyarsk Territory/(3)	3	3	NT (Near Threatened)
NA_0811	Angiospermae	Ranunculaceae	Delphinium	Delphinium ukokense Sergievsk.		Republic of Altai/(3)	3	3	NT (Near Threatened)
NA_0812	Angiospermae	Ranunculaceae	Enemion	Enemion raddeanum Regel		Amur Region/(3г)	3	3	NT (Near Threatened)
NA_0813	Angiospermae	Ranunculaceae	Eranthis	Eranthis sibirica DC.	Shibateranthis sibirica (DC.) Nakai	Republic of Buryatia/(3_NT),Irkutsk Region/(3),Krasnoyarsk Territory/(2),Republic of Khakassia/(3)	3	3	NT (Near Threatened)
NA_0814	Angiospermae	Ranunculaceae	Eranthis	Eranthis stellata Maxim.	Shibateranthis stellata (Maxim.) Nakai	Khabarovsk Territory/(4),Jewish Autonomous Region/(3г),Amur Region/(3г)	3	3	NT (Near Threatened)
NA_0815	Angiospermae	Ranunculaceae	Halerpestes	Halerpestes sarmentosus (Adams) Komarov	Ranunculus sarmentosus (Adams) Griseb.	Kamchatka Territory/(3)	3	3	NT (Near Threatened)
NA_0816	Angiospermae	Ranunculaceae	Hepatica	Hepatica nobilis var. asiatica (Nakai) H. Hara	Hepatica asiatica Nakai	Primorye Territory/(VU)	VU	2	VU (Vulnerable)
NA_0817	Angiospermae	Ranunculaceae	Oxygraphis	Oxygraphis glacialis (Fisch. ex DC.) Bunge		Yamal-Nenets Autonomous Area/(2),Khanty-Mansi Autonomous Area – Yugra/(2),Sverdlovsk Region/(1)	2	2	VU (Vulnerable)
NA_0818	Angiospermae	Ranunculaceae	Paraquilegia	Paraquilegia anemonoides (Willd.) Engl. ex O. E. Ulbr.		Altai Territory/(2б)	2	2	VU (Vulnerable)
NA_0819	Angiospermae	Ranunculaceae	Paraquilegia	Paraquilegia microphylla (Royle) J. Drumm. & Hutch.		Khabarovsk Territory/(3),Amur Region/(3в),Republic of Sakha (Yakutia)/(3в)	3	3	NT (Near Threatened)
NA_0820	Angiospermae	Ranunculaceae	Pulsatilla	Pulsatilla ajanensis Regel & Tiling		Republic of Sakha (Yakutia)/(3г),Trans-Baikal Territory/(3),Republic of Buryatia/(3_NT)	3	3	NT (Near Threatened)
NA_0821	Angiospermae	Ranunculaceae	Pulsatilla	Pulsatilla ambigua (Turcz.) Juzepczuk		Krasnoyarsk Territory/(1)	1	1	CR (Critically Endangered) or EN (Endangered)
NA_0822	Angiospermae	Ranunculaceae	Pulsatilla	Pulsatilla bungeana C. A. Mey. ex Ledeb.		Krasnoyarsk Territory/(0),Republic of Khakassia/(3)	3	3	NT (Near Threatened)
NA_0823	Angiospermae	Ranunculaceae	Pulsatilla	Pulsatilla campanella Fisch. ex Regel & Tiling		Altai Territory/(2б)	2	2	VU (Vulnerable)
NA_0824	Angiospermae	Ranunculaceae	Pulsatilla	Pulsatilla chinensis (Bunge) Regel		Jewish Autonomous Region/(3г)	3	3	NT (Near Threatened)
NA_0825	Angiospermae	Ranunculaceae	Pulsatilla	Pulsatilla integrifolia (Miyabe & Tatewaki) Tatewaki & Okwi ex Vorosh.	Miyakea integrifolia Miyabe & Tatewaki	Sakhalin Region/(2а)	2	2	VU (Vulnerable)
NA_0826	Angiospermae	Ranunculaceae	Pulsatilla	Pulsatilla magadanensis Khokhryakov & Voroshilov		Magadan Region/(3а)	3	3	NT (Near Threatened)
NA_0827	Angiospermae	Ranunculaceae	Pulsatilla	Pulsatilla patens subsp. flavescens (Zucc.) Zämelis	Pulsatilla flavescens (Zucc.) Juzepczuk	Yamal-Nenets Autonomous Area/(3),Khanty-Mansi Autonomous Area – Yugra/(3)	3	3	NT (Near Threatened)
NA_0828	Angiospermae	Ranunculaceae	Pulsatilla	Pulsatilla patens subsp. patens	Pulsatilla uralensis (Zamelis) Tzvelev	Sverdlovsk Region/(5)	5	5	LC (Least Concern)
NA_0829	Angiospermae	Ranunculaceae	Pulsatilla	Pulsatilla patens (L.) Mill.		Sverdlovsk Region/(3)	3	3	NT (Near Threatened)
NA_0830	Angiospermae	Ranunculaceae	Pulsatilla	Pulsatilla reverdattoi A. V. Polozhii & A. T. Mal'tseva		Republic of Khakassia/(1)	1	1	CR (Critically Endangered) or EN (Endangered)
NA_0831	Angiospermae	Ranunculaceae	Pulsatilla	Pulsatilla sachalinensis H.Hara		Sakhalin Region/(1)	1	1	CR (Critically Endangered) or EN (Endangered)
NA_0832	Angiospermae	Ranunculaceae	Pulsatilla	Pulsatilla taraoi (Makino) Takeda ex Zam. & Paegle		Sakhalin Region/(3а)	3	3	NT (Near Threatened)
NA_0833	Angiospermae	Ranunculaceae	Pulsatilla	Pulsatilla tatewakii Kudo		Sakhalin Region/(3а)	3	3	NT (Near Threatened)
NA_0834	Angiospermae	Ranunculaceae	Pulsatilla	Pulsatilla turczaninovii Krylov & Serg.		Primorye Territory/(EN),Amur Region/(3в),Republic of Sakha (Yakutia)/(3г),Kemerovo Region/(2)	3	3	NT (Near Threatened)
NA_0835	Angiospermae	Ranunculaceae	Ranunculus	Ranunculus amurensis Kom.		Amur Region/(3в)	3	3	NT (Near Threatened)
NA_0836	Angiospermae	Ranunculaceae	Ranunculus	Ranunculus glacialis subsp. camissonis	Beckwithia chamissonis (Schlecht.) Tolm.	Magadan Region/(3д),Amur Region/(3г)	3	3	NT (Near Threatened)
NA_0837	Angiospermae	Ranunculaceae	Ranunculus	Ranunculus gmelinii DC.		Kurgan Region/(3)	3	3	NT (Near Threatened)
NA_0838	Angiospermae	Ranunculaceae	Ranunculus	Ranunculus hyperboreus Rottb.	Ranunculus samojedorum Rupr.	Yamal-Nenets Autonomous Area/(3)	3	3	NT (Near Threatened)
NA_0839	Angiospermae	Ranunculaceae	Ranunculus	Ranunculus karelinii S. K. Cherepanov	Ranunculus grayi Britton	Kamchatka Territory/(3),Republic of Sakha (Yakutia)/(3в),Trans-Baikal Territory/(3),Republic of Buryatia/(3_NT)	3	3	NT (Near Threatened)
NA_0840	Angiospermae	Ranunculaceae	Ranunculus	Ranunculus kemerovensis (Kvist) S. Ericsson		Kemerovo Region/(2)	2	2	VU (Vulnerable)
NA_0841	Angiospermae	Ranunculaceae	Ranunculus	Ranunculus lingua L.		Kemerovo Region/(3)	3	3	NT (Near Threatened)
NA_0842	Angiospermae	Ranunculaceae	Ranunculus	Ranunculus natans C. A. Meyer		Primorye Territory/(VU),Novosibirsk Region/(3)	3	3	NT (Near Threatened)
NA_0843	Angiospermae	Ranunculaceae	Ranunculus	Ranunculus pedatifidus Sm.		Kamchatka Territory/(3)	3	3	NT (Near Threatened)
NA_0844	Angiospermae	Ranunculaceae	Ranunculus	Ranunculus pedatus subsp. silvisteppaceus (Dubovik) A. G. Elenevskii & T. G. Derviz-Sokolova	Ranunculus silvisteppaceus Dubovik	Omsk Region/(2),Tyumen Region/(2)	2	2	VU (Vulnerable)
NA_0845	Angiospermae	Ranunculaceae	Ranunculus	Ranunculus pedatus Waldst. & Kit.		Novosibirsk Region/(3)	3	3	NT (Near Threatened)
NA_0846	Angiospermae	Ranunculaceae	Ranunculus	Ranunculus polyphyllus W. & K. ex Willd.		Kemerovo Region/(3),Novosibirsk Region/(3),Omsk Region/(3),Kurgan Region/(3)	3	3	NT (Near Threatened)
NA_0847	Angiospermae	Ranunculaceae	Ranunculus	Ranunculus polyrhizos Stephan ex Willd.		Kemerovo Region/(2),Kurgan Region/(1)	2	2	VU (Vulnerable)
NA_0848	Angiospermae	Ranunculaceae	Ranunculus	Ranunculus punctatus Jurtsev		Chukotka Autonomous Area/(3а)	3	3	NT (Near Threatened)
NA_0849	Angiospermae	Ranunculaceae	Ranunculus	Ranunculus radicans C. A. Mey.		Novosibirsk Region/(2),Omsk Region/(3)	3	3	NT (Near Threatened)
NA_0850	Angiospermae	Ranunculaceae	Ranunculus	Ranunculus reptans L.		Novosibirsk Region/(3),Omsk Region/(3)	3	3	NT (Near Threatened)
NA_0851	Angiospermae	Ranunculaceae	Ranunculus	Ranunculus sajanensis Popov		Republic of Buryatia/(3_NT)	3	3	NT (Near Threatened)
NA_0852	Angiospermae	Ranunculaceae	Ranunculus	Ranunculus spitzbergensis Hadac		Yamal-Nenets Autonomous Area/(3)	3	3	NT (Near Threatened)
NA_0853	Angiospermae	Ranunculaceae	Ranunculus	Ranunculus trichophyllus subsp. eradicatus (Laest.) C. Cook	Ranunculus codyanus B. boiv.	Chukotka Autonomous Area/(3д)	3	3	NT (Near Threatened)
NA_0854	Angiospermae	Ranunculaceae	Ranunculus	Ranunculus tuvinicus Erst		Republic of Tuva/(3)	3	3	NT (Near Threatened)
NA_0855	Angiospermae	Ranunculaceae	Ranunculus	Ranunculus uncinatus D. Don ex G. Don		Kamchatka Territory/(3)	3	3	NT (Near Threatened)
NA_0856	Angiospermae	Ranunculaceae	Thalictrum	Thalictrum baicalense Turcz. ex Ledeb.		Krasnoyarsk Territory/(3),Republic of Khakassia/(1)	3	3	NT (Near Threatened)
NA_0857	Angiospermae	Ranunculaceae	Thalictrum	Thalictrum foetidum L.		Amur Region/(4),Tyumen Region/(3)	3	3	NT (Near Threatened)
NA_0858	Angiospermae	Ranunculaceae	Thalictrum	Thalictrum petaloideum L.		Khabarovsk Territory/(2),Primorye Territory/(EN),Jewish Autonomous Region/(3в),Kemerovo Region/(2),Novosibirsk Region/(3)	3	3	NT (Near Threatened)
NA_0859	Angiospermae	Ranunculaceae	Thalictrum	Thalictrum squarrosum Stephan ex Willd.		Amur Region/(2а)	2	2	VU (Vulnerable)
NA_0860	Angiospermae	Ranunculaceae	Trautvetteria	Trautvetteria palmata Fisch. & Mey.	Trautvetteria japonica Sieb. & Zucc.	Magadan Region/(3д),Amur Region/(2а)	3	3	NT (Near Threatened)
NA_0861	Angiospermae	Ranunculaceae	Trollius	Trollius apertus Perfiljev ex Igoshina		Khanty-Mansi Autonomous Area – Yugra/(3)	3	3	NT (Near Threatened)
NA_0862	Angiospermae	Ranunculaceae	Trollius	Trollius asiaticus L.		Republic of Sakha (Yakutia)/(2б),Omsk Region/(4),Khanty-Mansi Autonomous Area – Yugra/(3)	3	3	NT (Near Threatened)
NA_0863	Angiospermae	Ranunculaceae	Trollius	Trollius chartosepalus Schipczinsky		Chukotka Autonomous Area/(3д)	3	3	NT (Near Threatened)
NA_0864	Angiospermae	Ranunculaceae	Trollius	Trollius europaeus L.		Omsk Region/(2)	2	2	VU (Vulnerable)
NA_0865	Angiospermae	Ranunculaceae	Trollius	Trollius lilacinus Bunge		Republic of Buryatia/(3_NT)	3	3	NT (Near Threatened)
NA_0866	Angiospermae	Ranunculaceae	Trollius	Trollius riederianus subsp. uncinatus (Sipl.) A. N. Luferov	Trollius uncinatus Siplivinskii	Republic of Sakha (Yakutia)/(3д),Trans-Baikal Territory/(3)	3	3	NT (Near Threatened)
NA_0867	Angiospermae	Ranunculaceae	Trollius	Trollius uniflorus Siplivinskii		Republic of Sakha (Yakutia)/(3д)	3	3	NT (Near Threatened)
NA_0868	Angiospermae	Ranunculaceae	Trollius	Trollius vitalii N. V. Stepanov		Krasnoyarsk Territory/(2)	2	2	VU (Vulnerable)
NA_0869	Angiospermae	Nelumbonaceae	Nelumbo	Nelumbo nucifera Gaertn.	Nelumbo komarovii Grossh.	Khabarovsk Territory/(1),Primorye Territory/(EN),Jewish Autonomous Region/(2а),Amur Region/(2)	2	2	VU (Vulnerable)
NA_0870	Angiospermae	Paeoniaceae	Paeonia	Paeonia anomala L.		Republic of Sakha (Yakutia)/(2б),Trans-Baikal Territory/(2),Republic of Buryatia/(3_NT),Irkutsk Region/(3),Omsk Region/(3),Yamal-Nenets Autonomous Area/(3),Khanty-Mansi Autonomous Area – Yugra/(3),Tyumen Region/(3),Sverdlovsk Region/(3),Kurgan Region/(1),Chelyabinsk Region/(1_VU)	3	3	NT (Near Threatened)
NA_0871	Angiospermae	Paeoniaceae	Paeonia	Paeonia intermedia subsp. intermedia	Paeonia hybrida Pall.	Republic of Altai/(3),Altai Territory/(3а)	3	3	NT (Near Threatened)
NA_0872	Angiospermae	Paeoniaceae	Paeonia	Paeonia lactiflora Pall.		Khabarovsk Territory/(2),Primorye Territory/(LR),Jewish Autonomous Region/(3б),Amur Region/(2а),Trans-Baikal Territory/(2)	3	3	NT (Near Threatened)
NA_0873	Angiospermae	Paeoniaceae	Paeonia	Paeonia obovata Maxim.	Paeonia oreogeton S. Moore	Khabarovsk Territory/(2),Sakhalin Region/(3б),Primorye Territory/(VU),Jewish Autonomous Region/(2б),Amur Region/(3г)	3	3	NT (Near Threatened)
NA_0874	Angiospermae	Daphniphyllaceae	Daphniphyllum	Daphniphyllum macropodum var. humile (Maxim. ex Franch. & Sav.) Rosenthal	Daphniphyllum humile Maxim. ex Franch. & Sav.	Sakhalin Region/(3д)	3	3	NT (Near Threatened)
NA_0875	Angiospermae	Grossulariaceae	Ribes	Ribes burejense F. Schmidt	Grossularia burejensis (F. Schmidt) A. Berger	Khabarovsk Territory/(3),Amur Region/(2а)	3	3	NT (Near Threatened)
NA_0876	Angiospermae	Grossulariaceae	Ribes	Ribes diacanthum Pall.	Ribes diacantha Pall.	Amur Region/(3г)	3	3	NT (Near Threatened)
NA_0877	Angiospermae	Grossulariaceae	Ribes	Ribes dikuscha Fisch. ex Turcz.		Republic of Buryatia/(3_NT),Irkutsk Region/(3)	3	3	NT (Near Threatened)
NA_0878	Angiospermae	Grossulariaceae	Ribes	Ribes procumbens Pall.		Jewish Autonomous Region/(3б)	3	3	NT (Near Threatened)
NA_0879	Angiospermae	Grossulariaceae	Ribes	Ribes ussuriensis (RIBUS)		Primorye Territory/(CR)	CR	1	CR (Critically Endangered)
NA_0880	Angiospermae	Saxifragaceae	Astilbe	Astilbe rubra Hook. & Thomson	Astilbe chinensis (Maxim.) Franch. & Sav.	Amur Region/(2а)	2	2	VU (Vulnerable)
NA_0881	Angiospermae	Saxifragaceae	Astilbe	Astilbe thunbergii (Siebold & Zucc.) Miq.		Sakhalin Region/(3д)	3	3	NT (Near Threatened)
NA_0882	Angiospermae	Saxifragaceae	Bergenia	Bergenia crassifolia (L.) Fritsch	Bergenia crassifolia var. sajanensis stepanov; B. pacifica Kom.	Khabarovsk Territory/(2),Primorye Territory/(VU),Republic of Sakha (Yakutia)/(3г),Krasnoyarsk Territory/(2)	3	3	NT (Near Threatened)
NA_0883	Angiospermae	Saxifragaceae	Chrysosplenium	Chrysosplenium albertii Malyschev		Irkutsk Region/(2)	2	2	VU (Vulnerable)
NA_0884	Angiospermae	Saxifragaceae	Chrysosplenium	Chrysosplenium alternifolium var. sibiricum Ser.	Chrysosplenium rosendahlii Packer	Chukotka Autonomous Area/(2)	2	2	VU (Vulnerable)
NA_0885	Angiospermae	Saxifragaceae	Chrysosplenium	Chrysosplenium alternifolium L.		Tomsk Region/(3),Kurgan Region/(2)	3	3	NT (Near Threatened)
NA_0886	Angiospermae	Saxifragaceae	Chrysosplenium	Chrysosplenium baicalense Maxim.		Irkutsk Region/(2)	2	2	VU (Vulnerable)
NA_0887	Angiospermae	Saxifragaceae	Chrysosplenium	Chrysosplenium filipes Komarov		Krasnoyarsk Territory/(2),Republic of Tuva/(3),Republic of Altai/(2)	3	3	NT (Near Threatened)
NA_0888	Angiospermae	Saxifragaceae	Chrysosplenium	Chrysosplenium ovalifolium Bieb. ex Ledeb.		Krasnoyarsk Territory/(1)	1	1	CR (Critically Endangered) or EN (Endangered)
NA_0889	Angiospermae	Saxifragaceae	Chrysosplenium	Chrysosplenium pseudofauriei H. Lév.		Amur Region/(1)	1	1	CR (Critically Endangered) or EN (Endangered)
NA_0890	Angiospermae	Saxifragaceae	Chrysosplenium	Chrysosplenium rimosum subsp. dezhnevii Jurtz.		Chukotka Autonomous Area/(3а)	3	3	NT (Near Threatened)
NA_0891	Angiospermae	Saxifragaceae	Chrysosplenium	Chrysosplenium rimosum Komarov		Magadan Region/(3д)	3	3	NT (Near Threatened)
NA_0892	Angiospermae	Saxifragaceae	Chrysosplenium	Chrysosplenium sedakowii Turcz.		Irkutsk Region/(2),Krasnoyarsk Territory/(2)	2	2	VU (Vulnerable)
NA_0893	Angiospermae	Saxifragaceae	Chrysosplenium	Chrysosplenium tetrandrum (N. Lund) Th. Fries		Khanty-Mansi Autonomous Area – Yugra/(3)	3	3	NT (Near Threatened)
NA_0894	Angiospermae	Saxifragaceae	Chrysosplenium	Chrysosplenium wrightii subsp. saxatile (Khokhr.) V. N. Voroshilov	Chrysosplenium saxatile Khokhryakov	Republic of Sakha (Yakutia)/(3д)	3	3	NT (Near Threatened)
NA_0895	Angiospermae	Saxifragaceae	Chrysosplenium	Chrysosplenium wrightii Franch. & Sav.		Kamchatka Territory/(3)	3	3	NT (Near Threatened)
NA_0896	Angiospermae	Saxifragaceae	Micranthes	Micranthes astilbeoides (Losinsk.) Tkach	Saxifraga astilbeoides Losinsk.	Khabarovsk Territory/(2)	2	2	VU (Vulnerable)
NA_0897	Angiospermae	Saxifragaceae	Micranthes	Micranthes brachypetala (Malyschev) Tkach	Saxifraga brachypetala Malyschev	Khabarovsk Territory/(1),Amur Region/(2а),Republic of Sakha (Yakutia)/(3д)	3	3	NT (Near Threatened)
NA_0898	Angiospermae	Saxifragaceae	Micranthes	Micranthes cismagadanica (L. I. Malyshev) Tkach	Saxifraga cismagadanica L. I. Malyshev	Republic of Sakha (Yakutia)/(3а)	3	3	NT (Near Threatened)
NA_0899	Angiospermae	Saxifragaceae	Micranthes	Micranthes davurica (Willd.) Small	Saxifraga davurica Willd.	Khabarovsk Territory/(3),Republic of Sakha (Yakutia)/(3д)	3	3	NT (Near Threatened)
NA_0900	Angiospermae	Saxifragaceae	Micranthes	Micranthes foliolosa (R. Br.) Gornall	Saxifraga foliolosa R. Br.	Khanty-Mansi Autonomous Area – Yugra/(3),Sverdlovsk Region/(1)	3	3	NT (Near Threatened)
NA_0901	Angiospermae	Saxifragaceae	Micranthes	Micranthes laciniata (Nakai & Takeda) S. Akiyama & H. Ohba	Saxifraga laciniata Nakai & Takeda	Khabarovsk Territory/(3),Primorye Territory/(EN)	3	3	NT (Near Threatened)
NA_0902	Angiospermae	Saxifragaceae	Micranthes	Micranthes manchuriensis (Engl.) Gornall & H. Ohba	Saxifraga manchuriensis (Engl.) Kom.	Khabarovsk Territory/(3)	3	3	NT (Near Threatened)
NA_0903	Angiospermae	Saxifragaceae	Micranthes	Micranthes melaleuca (Fischer) Losinsk.	Saxifraga melaleuca (Fisch.)	Amur Region/(3г),Republic of Sakha (Yakutia)/(3б)	3	3	NT (Near Threatened)
NA_0904	Angiospermae	Saxifragaceae	Micranthes	Micranthes nudicaulis subsp. nudicaulis	Saxifraga nudicaulis D. Don	Kamchatka Territory/(3),Republic of Sakha (Yakutia)/(3г)	3	3	NT (Near Threatened)
NA_0905	Angiospermae	Saxifragaceae	Micranthes	Micranthes redofskyi (Adams) Elven & D. F. Murray	Saxifraga redofskyi Adams	Kamchatka Territory/(3)	3	3	NT (Near Threatened)
NA_0906	Angiospermae	Saxifragaceae	Micranthes	Micranthes staminosa (Shlotg. & Vorosch.) Tkach	Saxifraga staminosa Shlotgauer & Voroshilov	Khabarovsk Territory/(3),Amur Region/(3г),Republic of Sakha (Yakutia)/(3д)	3	3	NT (Near Threatened)
NA_0907	Angiospermae	Saxifragaceae	Micranthes	Micranthes svetlanae (Vorosch.) Tkach	Saxifraga svetlanae V. N. Voroshilov	Khabarovsk Territory/(3),Amur Region/(3а)	3	3	NT (Near Threatened)
NA_0908	Angiospermae	Saxifragaceae	Micranthes	Micranthes tilingiana (Regel & Tiling) Komarov	Saxifraga tilingiana Regel & Tiling	Khabarovsk Territory/(3),Republic of Sakha (Yakutia)/(3в)	3	3	NT (Near Threatened)
NA_0909	Angiospermae	Saxifragaceae	Micranthes	Micranthes tolmiei (Torr. & A. Gray) Brouillet & Gornall	Saxifraga tolmiei Torr. & Gray	Kamchatka Territory/(3)	3	3	NT (Near Threatened)
NA_0910	Angiospermae	Saxifragaceae	Mitella	Mitella nuda L.		Kemerovo Region/(3)	3	3	NT (Near Threatened)
NA_0911	Angiospermae	Saxifragaceae	Saxifraga	Saxifraga aizoides L.		Yamal-Nenets Autonomous Area/(3)	3	3	NT (Near Threatened)
NA_0912	Angiospermae	Saxifragaceae	Saxifraga	Saxifraga bronchialis subsp. anadyrensis (Losinsk.) Ju. Kozhevn.	Saxifraga anadyrensis Los.-Losinsk.	Republic of Sakha (Yakutia)/(3б)	3	3	NT (Near Threatened)
NA_0913	Angiospermae	Saxifragaceae	Saxifraga	Saxifraga bronchialis subsp. bronchialis	Saxifraga spinulosa Adams; S. derbekii Siplivinskii.	Khabarovsk Territory/(3),Chelyabinsk Region/(3_VU)	3	3	NT (Near Threatened)
NA_0914	Angiospermae	Saxifragaceae	Saxifraga	Saxifraga bronchialis subsp. stelleriana (Merk ex Ser.) Malysch.	Saxifraga algisii Egorova & Sipliv.; S. stelleriana Merk. ex Ser.	Khabarovsk Territory/(3)	3	3	NT (Near Threatened)
NA_0915	Angiospermae	Saxifragaceae	Saxifraga	Saxifraga cespitosa subsp. cespitosa	Saxifraga lactea Turcz.	Khabarovsk Territory/(2),Republic of Sakha (Yakutia)/(3а)	3	3	NT (Near Threatened)
NA_0916	Angiospermae	Saxifragaceae	Saxifraga	Saxifraga cespitosa L.		Kamchatka Territory/(3),Yamal-Nenets Autonomous Area/(3),Khanty-Mansi Autonomous Area – Yugra/(3),Sverdlovsk Region/(3)	3	3	NT (Near Threatened)
NA_0917	Angiospermae	Saxifragaceae	Saxifraga	Saxifraga flagellaris subsp. setigera (Pursh) Tolm.	Saxifraga setigera Pursh	Kamchatka Territory/(3)	3	3	NT (Near Threatened)
NA_0918	Angiospermae	Saxifragaceae	Saxifraga	Saxifraga hirculus L.		Novosibirsk Region/(1),Tomsk Region/(3),Khanty-Mansi Autonomous Area – Yugra/(3),Tyumen Region/(3),Chelyabinsk Region/(1_CR)	3	3	NT (Near Threatened)
NA_0919	Angiospermae	Saxifragaceae	Saxifraga	Saxifraga hyperborea R. Br.		Khanty-Mansi Autonomous Area – Yugra/(3)	3	3	NT (Near Threatened)
NA_0920	Angiospermae	Saxifragaceae	Saxifraga	Saxifraga korshinskii Kom.		Khabarovsk Territory/(2),Amur Region/(1)	2	2	VU (Vulnerable)
NA_0921	Angiospermae	Saxifragaceae	Saxifraga	Saxifraga oppositifolia subsp. ajanica (Sipl.) V. N. Voroshilov	Saxifraga ajanica Siplivinskii	Khabarovsk Territory/(3)	3	3	NT (Near Threatened)
NA_0922	Angiospermae	Saxifragaceae	Saxifraga	Saxifraga oppositifolia L.		Khanty-Mansi Autonomous Area – Yugra/(3)	3	3	NT (Near Threatened)
NA_0923	Angiospermae	Saxifragaceae	Saxifraga	Saxifraga selemdzhensis Gorovoi & Vorosh.		Amur Region/(3а)	3	3	NT (Near Threatened)
NA_0924	Angiospermae	Saxifragaceae	Saxifraga	Saxifraga sibirica L.		Novosibirsk Region/(3),Chelyabinsk Region/(3_VU)	3	3	NT (Near Threatened)
NA_0925	Angiospermae	Saxifragaceae	Saxifraga	Saxifraga sichotensis Gorovoi & N. S. Pavlova		Khabarovsk Territory/(2)	2	2	VU (Vulnerable)
NA_0926	Angiospermae	Saxifragaceae	Saxifraga	Saxifraga sieversiana Sternb.		Khabarovsk Territory/(3),Republic of Sakha (Yakutia)/(3д)	3	3	NT (Near Threatened)
NA_0927	Angiospermae	Saxifragaceae	Saxifraga	Saxifraga terektensis Bunge		Altai Territory/(3б)	3	3	NT (Near Threatened)
NA_0928	Angiospermae	Crassulaceae	Crassula	Crassula aquatica (L.) Schönl.	Tillaea aquatica L.	Chukotka Autonomous Area/(2),Khabarovsk Territory/(3),Sakhalin Region/(3б),Primorye Territory/(LR),Amur Region/(4),Republic of Buryatia/(2_VU),Irkutsk Region/(3),Sverdlovsk Region/(4),Chelyabinsk Region/(4_VU)	3	3	NT (Near Threatened)
NA_0929	Angiospermae	Crassulaceae	Hylotelephium	Hylotelephium populifolium (Pall.) H. Ohba	Sedum populifolium Pall.	Krasnoyarsk Territory/(2),Republic of Tuva/(2)	2	2	VU (Vulnerable)
NA_0930	Angiospermae	Crassulaceae	Orostachys	Orostachys paradoxa (A. P. Khokhr. & Vorosh.) S. K. Czerepanov		Primorye Territory/(EN)	EN	1	EN (Endangered)
NA_0931	Angiospermae	Crassulaceae	Orostachys	Orostachys spinosa (L.) Meyer ex A. Berger		Tomsk Region/(2),Omsk Region/(2)	2	2	VU (Vulnerable)
NA_0932	Angiospermae	Crassulaceae	Orostachys	Orostachys thyrsiflora (DC.) Fisch. ex Sweet		Krasnoyarsk Territory/(2),Kurgan Region/(1),Chelyabinsk Region/(2_EN)	2	2	VU (Vulnerable)
NA_0933	Angiospermae	Crassulaceae	Phedimus	Phedimus aizoon (L.) H. 't Hart	Sedum aizoon L.	Tomsk Region/(3),Tyumen Region/(2)	3	3	NT (Near Threatened)
NA_0934	Angiospermae	Crassulaceae	Pseudosedum	Pseudosedum lievenii (Ledeb.) Berger		Altai Territory/(3б)	3	3	NT (Near Threatened)
NA_0935	Angiospermae	Crassulaceae	Rhodiola	Rhodiola algida (Ledeb.) Fisch. & C. A. Mey.		Krasnoyarsk Territory/(2),Republic of Khakassia/(4),Republic of Altai/(3),Altai Territory/(3a)	3	3	NT (Near Threatened)
NA_0936	Angiospermae	Crassulaceae	Rhodiola	Rhodiola angusta Nakai	Rhodiola komarovii A. Boriss.	Primorye Territory/(EN)	EN	1	EN (Endangered)
NA_0937	Angiospermae	Crassulaceae	Rhodiola	Rhodiola coccinea (Royle) A. Boriss.		Republic of Altai/(2)	2	2	VU (Vulnerable)
NA_0938	Angiospermae	Crassulaceae	Rhodiola	Rhodiola isсhidae (Miyabe et Kudо) H. Hara		Sakhalin Region/(3д)	3	3	NT (Near Threatened)
NA_0939	Angiospermae	Crassulaceae	Rhodiola	Rhodiola quadrifida (Pallas) Fischer & Meyer		Magadan Region/(3г),Republic of Sakha (Yakutia)/(3в),Trans-Baikal Territory/(3),Irkutsk Region/(2),Krasnoyarsk Territory/(2),Republic of Altai/(3),Kemerovo Region/(2),Yamal-Nenets Autonomous Area/(3),Khanty-Mansi Autonomous Area – Yugra/(2),Sverdlovsk Region/(3)	3	3	NT (Near Threatened)
NA_0940	Angiospermae	Crassulaceae	Rhodiola	Rhodiola rosea L.	Rhodiola iremelica A. Boriss.	Kamchatka Territory/(2),Chukotka Autonomous Area/(7),Khabarovsk Territory/(3),Sakhalin Region/(3б),Primorye Territory/(EN),Amur Region/(2б),Republic of Sakha (Yakutia)/(2б),Trans-Baikal Territory/(3),Republic of Buryatia/(2_VU),Irkutsk Region/(2),Republic of Khakassia/(2),Republic of Altai/(2),Kemerovo Region/(3),Yamal-Nenets Autonomous Area/(2),Khanty-Mansi Autonomous Area – Yugra/(3),Sverdlovsk…	3	3	NT (Near Threatened)
NA_0941	Angiospermae	Crassulaceae	Rhodiola	Rhodiola stephanii (Cham.) Trautv. & Mey.	Rhodiola krylovii A. V. Polozii & N. V. Revyakina; R. pinnatifida A. Boriss.; R. subpinnata (Krasnob.) Krasnob.	Trans-Baikal Territory/(3),Republic of Buryatia/(3_NT),Irkutsk Region/(1),Republic of Khakassia/(4),Republic of Altai/(2)	3	3	NT (Near Threatened)
NA_0942	Angiospermae	Haloragaceae	Myriophyllum	Myriophyllum spicatum L.		Novosibirsk Region/(1)	1	1	CR (Critically Endangered) or EN (Endangered)
NA_0943	Angiospermae	Haloragaceae	Myriophyllum	Myriophyllum ussuriense (Regel) Maxim.		Kamchatka Territory/(3),Magadan Region/(3д)	3	3	NT (Near Threatened)
NA_0944	Angiospermae	Vitaceae	Ampelopsis	Ampelopsis heterophylla var. brevipedunculata (Maxim. ex Trautv.) C. L. Li	Ampelopsis brevipedunculata Maxim. ex Trautv.	Khabarovsk Territory/(2),Jewish Autonomous Region/(3г)	3	3	NT (Near Threatened)
NA_0945	Angiospermae	Vitaceae	Ampelopsis	Ampelopsis heterophylla (Thunb.) Siebold & Zucc.		Sakhalin Region/(3д)	3	3	NT (Near Threatened)
NA_0946	Angiospermae	Vitaceae	Ampelopsis	Ampelopsis japonica (Thunb.) Makino		Primorye Territory/(EN),Jewish Autonomous Region/(3д)	3	3	NT (Near Threatened)
NA_0947	Angiospermae	Vitaceae	Parthenocissus	Parthenocissus tricuspidata (Siebold & Zucc.) Planchon		Primorye Territory/(EN)	EN	1	EN (Endangered)
NA_0948	Angiospermae	Vitaceae	Vitis	Vitis amurensis Rupr.		Amur Region/(2б)	2	2	VU (Vulnerable)
NA_0949	Angiospermae	Zygophyllaceae	Zygophyllum	Zygophyllum macropterum C. A. Mey.	Zygophyllum pinnatum Cham. & Schltdl.	Republic of Altai/(2),Altai Territory/(1),Chelyabinsk Region/(1_CR)	2	2	VU (Vulnerable)
NA_0950	Angiospermae	Zygophyllaceae	Zygophyllum	Zygophyllum pinnatum subsp. chakassicum Peschkova		Republic of Khakassia/(3)	3	3	NT (Near Threatened)
NA_0951	Angiospermae	Fabaceae	Astragalus	Astragalus aksaicus Schischk.		Republic of Altai/(2)	2	2	VU (Vulnerable)
NA_0952	Angiospermae	Fabaceae	Astragalus	Astragalus algerianus E. Sheldon	Astragalus tenuifolius Desf.	Omsk Region/(2),Kurgan Region/(1)	2	2	VU (Vulnerable)
NA_0953	Angiospermae	Fabaceae	Astragalus	Astragalus alopecurus Pall. ex DC.		Novosibirsk Region/(3)	3	3	NT (Near Threatened)
NA_0954	Angiospermae	Fabaceae	Astragalus	Astragalus ammodytes Pall.		Altai Territory/(2б)	2	2	VU (Vulnerable)
NA_0955	Angiospermae	Fabaceae	Astragalus	Astragalus angarensis Turcz. ex Bunge		Irkutsk Region/(3)	3	3	NT (Near Threatened)
NA_0956	Angiospermae	Fabaceae	Astragalus	Astragalus arbuscula Pall.		Altai Territory/(2б)	2	2	VU (Vulnerable)
NA_0957	Angiospermae	Fabaceae	Astragalus	Astragalus argutensis Bunge		Republic of Altai/(3)	3	3	NT (Near Threatened)
NA_0958	Angiospermae	Fabaceae	Astragalus	Astragalus arkalycensis Bunge		Krasnoyarsk Territory/(2),Republic of Khakassia/(2)	2	2	VU (Vulnerable)
NA_0959	Angiospermae	Fabaceae	Astragalus	Astragalus austriacus Jacq.		Krasnoyarsk Territory/(1),Kemerovo Region/(2),Tyumen Region/(3),Kurgan Region/(3)	3	3	NT (Near Threatened)
NA_0960	Angiospermae	Fabaceae	Astragalus	Astragalus austrosachalinensis N. S. Pavlova		Sakhalin Region/(3а)	3	3	NT (Near Threatened)
NA_0961	Angiospermae	Fabaceae	Astragalus	Astragalus austrouralensis Kulikov & Novosti Sist. Vyssh. Rast.		Kurgan Region/(1),Chelyabinsk Region/(1_CR)	1	1	CR (Critically Endangered)
NA_0962	Angiospermae	Fabaceae	Astragalus	Astragalus brachybotrys Bunge		Republic of Altai/(3)	3	3	NT (Near Threatened)
NA_0963	Angiospermae	Fabaceae	Astragalus	Astragalus brachylobus DC.		Chelyabinsk Region/(2_CR)	2	2	CR (Critically Endangered)
NA_0964	Angiospermae	Fabaceae	Astragalus	Astragalus buchtormensis Pall.		Novosibirsk Region/(1),Omsk Region/(3)	3	3	NT (Near Threatened)
NA_0965	Angiospermae	Fabaceae	Astragalus	Astragalus ceratoides M. Bieb.		Republic of Khakassia/(2)	2	2	VU (Vulnerable)
NA_0966	Angiospermae	Fabaceae	Astragalus	Astragalus chinensis L. fil.		Amur Region/(2а)	2	2	VU (Vulnerable)
NA_0967	Angiospermae	Fabaceae	Astragalus	Astragalus chorinensis Bunge		Republic of Buryatia/(3_NT)	3	3	NT (Near Threatened)
NA_0968	Angiospermae	Fabaceae	Astragalus	Astragalus clerceanus Iljin & Krasch.		Sverdlovsk Region/(2),Chelyabinsk Region/(2_VU)	2	2	VU (Vulnerable)
NA_0969	Angiospermae	Fabaceae	Astragalus	Astragalus compressus Ledeb.		Altai Territory/(2б)	2	2	VU (Vulnerable)
NA_0970	Angiospermae	Fabaceae	Astragalus	Astragalus consanguineus Bong. & C. A. Mey.		Omsk Region/(1)	1	1	CR (Critically Endangered) or EN (Endangered)
NA_0971	Angiospermae	Fabaceae	Astragalus	Astragalus contortuplicatus L.		Republic of Khakassia/(2),Novosibirsk Region/(3),Omsk Region/(2)	3	3	NT (Near Threatened)
NA_0972	Angiospermae	Fabaceae	Astragalus	Astragalus cornutus Pall.		Omsk Region/(1),Tyumen Region/(3),Kurgan Region/(3)	3	3	NT (Near Threatened)
NA_0973	Angiospermae	Fabaceae	Astragalus	Astragalus depauperatus Ledeb.		Kurgan Region/(1),Chelyabinsk Region/(2_EN)	2	2	VU (Vulnerable)
NA_0974	Angiospermae	Fabaceae	Astragalus	Astragalus eucosmus B. L. Robins.	Astragalus sealei Lepage	Kamchatka Territory/(3)	3	3	NT (Near Threatened)
NA_0975	Angiospermae	Fabaceae	Astragalus	Astragalus falcatus Lam.		Altai Territory/(2в),Sverdlovsk Region/(3),Chelyabinsk Region/(3_VU)	3	3	NT (Near Threatened)
NA_0976	Angiospermae	Fabaceae	Astragalus	Astragalus follicularis Pall.		Kemerovo Region/(3)	3	3	NT (Near Threatened)
NA_0977	Angiospermae	Fabaceae	Astragalus	Astragalus frigidus (L.) A. Gray		Trans-Baikal Territory/(4),Yamal-Nenets Autonomous Area/(3),Khanty-Mansi Autonomous Area – Yugra/(3)	3	3	NT (Near Threatened)
NA_0978	Angiospermae	Fabaceae	Astragalus	Astragalus galactites Pall.		Republic of Buryatia/(4_DD)	4	4	DD (Data Deficient)
NA_0979	Angiospermae	Fabaceae	Astragalus	Astragalus glycyphyllos L.		Sverdlovsk Region/(2)	2	2	VU (Vulnerable)
NA_0980	Angiospermae	Fabaceae	Astragalus	Astragalus gorczakovskii L. I. Vasil'eva		Khanty-Mansi Autonomous Area – Yugra/(2),Sverdlovsk Region/(3),Chelyabinsk Region/(1_CR)	3	3	NT (Near Threatened)
NA_0981	Angiospermae	Fabaceae	Astragalus	Astragalus gorodkovii Jurtz.		Yamal-Nenets Autonomous Area/(3)	3	3	NT (Near Threatened)
NA_0982	Angiospermae	Fabaceae	Astragalus	Astragalus hypogaeus Ledeb.		Altai Territory/(3a)	3	3	NT (Near Threatened)
NA_0983	Angiospermae	Fabaceae	Astragalus	Astragalus ionae Palib.		Irkutsk Region/(0),Krasnoyarsk Territory/(2),Republic of Khakassia/(2)	2	2	VU (Vulnerable)
NA_0984	Angiospermae	Fabaceae	Astragalus	Astragalus karelinianus Popov		Chelyabinsk Region/(2_EN)	2	2	EN (Endangered)
NA_0985	Angiospermae	Fabaceae	Astragalus	Astragalus kaufmannii Krylov		Kemerovo Region/(3)	3	3	NT (Near Threatened)
NA_0986	Angiospermae	Fabaceae	Astragalus	Astragalus kawakamii Matsum.		Sakhalin Region/(2а)	2	2	VU (Vulnerable)
NA_0987	Angiospermae	Fabaceae	Astragalus	Astragalus kolymensis Jurtz.		Republic of Sakha (Yakutia)/(3д)	3	3	NT (Near Threatened)
NA_0988	Angiospermae	Fabaceae	Astragalus	Astragalus laguroides Pall.		Krasnoyarsk Territory/(1),Republic of Khakassia/(2)	2	2	VU (Vulnerable)
NA_0989	Angiospermae	Fabaceae	Astragalus	Astragalus laxmannii subsp. laxmannii	Astragalus inopinatus Boriss.	Kamchatka Territory/(3)	3	3	NT (Near Threatened)
NA_0990	Angiospermae	Fabaceae	Astragalus	Astragalus lenensis Shemetova, Shaulo & Lomon.		Republic of Sakha (Yakutia)/(3a)	3	3	NT (Near Threatened)
NA_0991	Angiospermae	Fabaceae	Astragalus	Astragalus luxurians Bunge		Republic of Altai/(1)	1	1	CR (Critically Endangered) or EN (Endangered)
NA_0992	Angiospermae	Fabaceae	Astragalus	Astragalus macrolobus M. Bieb.	Astragalus macroceras C. A. Meyer ex Bong.	Republic of Khakassia/(2),Republic of Altai/(3)	3	3	NT (Near Threatened)
NA_0993	Angiospermae	Fabaceae	Astragalus	Astragalus macropterus DC.		Krasnoyarsk Territory/(1),Republic of Khakassia/(2),Republic of Altai/(3)	3	3	NT (Near Threatened)
NA_0994	Angiospermae	Fabaceae	Astragalus	Astragalus macropus Bunge		Omsk Region/(2),Kurgan Region/(3)	3	3	NT (Near Threatened)
NA_0995	Angiospermae	Fabaceae	Astragalus	Astragalus marinus A. Boriss.	Astragalus boreomarinus A. P. Khokhryakov	Magadan Region/(3а),Khabarovsk Territory/(2)	3	3	NT (Near Threatened)
NA_0996	Angiospermae	Fabaceae	Astragalus	Astragalus miniatus Bunge		Trans-Baikal Territory/(3)	3	3	NT (Near Threatened)
NA_0997	Angiospermae	Fabaceae	Astragalus	Astragalus mongholicus Bunge	Astragalus propinquus Schischkin ex Krylov	Novosibirsk Region/(3)	3	3	NT (Near Threatened)
NA_0998	Angiospermae	Fabaceae	Astragalus	Astragalus monophyllus Bunge ex Maxim		Krasnoyarsk Territory/(1)	1	1	CR (Critically Endangered) or EN (Endangered)
NA_0999	Angiospermae	Fabaceae	Astragalus	Astragalus norvegicus Grauer	Astragalus oroboides Hornem.	Yamal-Nenets Autonomous Area/(3)	3	3	NT (Near Threatened)
NA_1000	Angiospermae	Fabaceae	Astragalus	Astragalus ochotensis A. P. Khokhryakov		Magadan Region/(3а)	3	3	NT (Near Threatened)
NA_1001	Angiospermae	Fabaceae	Astragalus	Astragalus olchonensis Gontsch.		Irkutsk Region/(1)	1	1	CR (Critically Endangered) or EN (Endangered)
NA_1002	Angiospermae	Fabaceae	Astragalus	Astragalus onobrychis L.		Sverdlovsk Region/(3)	3	3	NT (Near Threatened)
NA_1003	Angiospermae	Fabaceae	Astragalus	Astragalus palibinii Polozhii		Krasnoyarsk Territory/(3)	3	3	NT (Near Threatened)
NA_1004	Angiospermae	Fabaceae	Astragalus	Astragalus penduliflorus Lam.		Sverdlovsk Region/(1)	1	1	CR (Critically Endangered) or EN (Endangered)
NA_1005	Angiospermae	Fabaceae	Astragalus	Astragalus permiensis C. A. Mey. ex Rupr.		Sverdlovsk Region/(1)	1	1	CR (Critically Endangered) or EN (Endangered)
NA_1006	Angiospermae	Fabaceae	Astragalus	Astragalus physocarpus Ledeb.		Altai Territory/(2в)	2	2	VU (Vulnerable)
NA_1007	Angiospermae	Fabaceae	Astragalus	Astragalus polaris Benth.		Chukotka Autonomous Area/(3д),Magadan Region/(3)	3	3	NT (Near Threatened)
NA_1008	Angiospermae	Fabaceae	Astragalus	Astragalus politovii Krylov		Republic of Tuva/(2),Republic of Altai/(3)	3	3	NT (Near Threatened)
NA_1009	Angiospermae	Fabaceae	Astragalus	Astragalus polozhiae S. A. Timokhina		Republic of Tuva/(3)	3	3	NT (Near Threatened)
NA_1010	Angiospermae	Fabaceae	Astragalus	Astragalus pseudoadsurgens Jurtzev		Republic of Sakha (Yakutia)/(3д),Krasnoyarsk Territory/(3)	3	3	NT (Near Threatened)
NA_1011	Angiospermae	Fabaceae	Astragalus	Astragalus pseudoaustralis Fisch. & C. A. Mey.		Republic of Khakassia/(0),Republic of Altai/(3)	3	3	NT (Near Threatened)
NA_1012	Angiospermae	Fabaceae	Astragalus	Astragalus puberulus Ledeb.		Republic of Tuva/(3),Republic of Altai/(3),Altai Territory/(3a)	3	3	NT (Near Threatened)
NA_1013	Angiospermae	Fabaceae	Astragalus	Astragalus roseus Ledeb.		Altai Territory/(2a)	2	2	VU (Vulnerable)
NA_1014	Angiospermae	Fabaceae	Astragalus	Astragalus rupifragus Pall.	Astragalus sareptanus A. Beck.	Tyumen Region/(3)	3	3	NT (Near Threatened)
NA_1015	Angiospermae	Fabaceae	Astragalus	Astragalus rytidocarpus Ledeb.		Republic of Khakassia/(2),Republic of Altai/(3)	3	3	NT (Near Threatened)
NA_1016	Angiospermae	Fabaceae	Astragalus	Astragalus rytyensis Stepants.		Irkutsk Region/(2)	2	2	VU (Vulnerable)
NA_1017	Angiospermae	Fabaceae	Astragalus	Astragalus sachalinensis Bunge		Sakhalin Region/(3а)	3	3	NT (Near Threatened)
NA_1018	Angiospermae	Fabaceae	Astragalus	Astragalus saralensis N. F. Gontscharow		Kemerovo Region/(3)	3	3	NT (Near Threatened)
NA_1019	Angiospermae	Fabaceae	Astragalus	Astragalus scaberrimus Bunge		Irkutsk Region/(0)	0	0	E (Extinct)
NA_1020	Angiospermae	Fabaceae	Astragalus	Astragalus schelichowii Turcz.		Trans-Baikal Territory/(3)	3	3	NT (Near Threatened)
NA_1021	Angiospermae	Fabaceae	Astragalus	Astragalus schumilovae Polozhij		Krasnoyarsk Territory/(3)	3	3	NT (Near Threatened)
NA_1022	Angiospermae	Fabaceae	Astragalus	Astragalus sericeocanus Gontsch.		Republic of Buryatia/(3_NT)	3	3	NT (Near Threatened)
NA_1023	Angiospermae	Fabaceae	Astragalus	Astragalus stenoceras C. A. Mey.		Omsk Region/(1)	1	1	CR (Critically Endangered) or EN (Endangered)
NA_1024	Angiospermae	Fabaceae	Astragalus	Astragalus davuricus C. Koch		Krasnoyarsk Territory/(2)	2	2	VU (Vulnerable)
NA_1025	Angiospermae	Fabaceae	Astragalus	Astragalus syriacus L.	Astragalus suffruticosus Pall.	Chukotka Autonomous Area/(3г)	3	3	NT (Near Threatened)
NA_1026	Angiospermae	Fabaceae	Astragalus	Astragalus tephrolobus Bunge		Republic of Altai/(2)	2	2	VU (Vulnerable)
NA_1027	Angiospermae	Fabaceae	Astragalus	Astragalus teskhemicus Sytin & Shaulo		Republic of Tuva/(2)	2	2	VU (Vulnerable)
NA_1028	Angiospermae	Fabaceae	Astragalus	Astragalus testiculatus Pall.		Tomsk Region/(2),Tyumen Region/(3),Kurgan Region/(3)	3	3	NT (Near Threatened)
NA_1029	Angiospermae	Fabaceae	Astragalus	Astragalus trigonocarpus (Turcz.) Bunge		Republic of Buryatia/(3_NT)	3	3	NT (Near Threatened)
NA_1030	Angiospermae	Fabaceae	Astragalus	Astragalus tschujensis Bunge		Republic of Altai/(3)	3	3	NT (Near Threatened)
NA_1031	Angiospermae	Fabaceae	Astragalus	Astragalus tumninensis N. S. Pavlova & Basargin		Khabarovsk Territory/(2)	2	2	VU (Vulnerable)
NA_1032	Angiospermae	Fabaceae	Astragalus	Astragalus tuvinicus S. A. Timokhina		Republic of Tuva/(3)	3	3	NT (Near Threatened)
NA_1033	Angiospermae	Fabaceae	Astragalus	Astragalus uliginosus L.		Khanty-Mansi Autonomous Area – Yugra/(3),Sverdlovsk Region/(3),Chelyabinsk Region/(3_VU)	3	3	NT (Near Threatened)
NA_1034	Angiospermae	Fabaceae	Astragalus	Astragalus vaginatus Pall.		Krasnoyarsk Territory/(3),Kemerovo Region/(1)	3	3	NT (Near Threatened)
NA_1035	Angiospermae	Fabaceae	Astragalus	Astragalus vallicola Gontsch.		Republic of Sakha (Yakutia)/(3д)	3	3	NT (Near Threatened)
NA_1036	Angiospermae	Fabaceae	Astragalus	Astragalus vallicoides A.P.Khokhr.	Astragalus vallicoloides Khokhr.	Magadan Region/(3а),Khabarovsk Territory/(3)	3	3	NT (Near Threatened)
NA_1037	Angiospermae	Fabaceae	Astragalus	Astragalus wolgensis Bunge		Kurgan Region/(2),Chelyabinsk Region/(3_VU)	3	3	NT (Near Threatened)
NA_1038	Angiospermae	Fabaceae	Astragalus	Astragalus zhiganicus L. Kuznetsova		Republic of Sakha (Yakutia)/(3a)	3	3	NT (Near Threatened)
NA_1039	Angiospermae	Fabaceae	Caragana	Caragana jubata (Pall.) Poir.		Magadan Region/(3г),Khabarovsk Territory/(2),Republic of Sakha (Yakutia)/(2a),Trans-Baikal Territory/(2),Republic of Buryatia/(2_VU),Irkutsk Region/(2),Krasnoyarsk Territory/(3),Republic of Altai/(3)	3	3	NT (Near Threatened)
NA_1040	Angiospermae	Fabaceae	Caragana	Caragana manshurica Kom.		Jewish Autonomous Region/(3г),Amur Region/(3г)	3	3	NT (Near Threatened)
NA_1041	Angiospermae	Fabaceae	Cytisus	Cytisus ruthenicus var. zingeri Litv.	Chamaecytisus zingeri (Nenuk. ex Litv.) Klásková	Kurgan Region/(3)	3	3	NT (Near Threatened)
NA_1042	Angiospermae	Fabaceae	Desmodium	Desmodium oldhamii Oliv.	Podocarpium oldhamii (Oliv.)Y.C.Yang & P.H.Huang	Primorye Territory/(VU)	VU	2	VU (Vulnerable)
NA_1043	Angiospermae	Fabaceae	Glycyrrhiza	Glycyrrhiza glabra L.		Kurgan Region/(1)	1	1	CR (Critically Endangered) or EN (Endangered)
NA_1044	Angiospermae	Fabaceae	Glycyrrhiza	Glycyrrhiza korshinskyi Grig.		Tyumen Region/(4),Kurgan Region/(3)	3	3	NT (Near Threatened)
NA_1045	Angiospermae	Fabaceae	Glycyrrhiza	Glycyrrhiza pallidiflora Maxim.		Khabarovsk Territory/(2),Primorye Territory/(EN)	2	2	VU (Vulnerable)
NA_1046	Angiospermae	Fabaceae	Glycyrrhiza	Glycyrrhiza uralensis Fisch.		Trans-Baikal Territory/(2),Republic of Buryatia/(2_VU),Irkutsk Region/(1),Kemerovo Region/(3),Tyumen Region/(2),Kurgan Region/(1)	3	3	NT (Near Threatened)
NA_1047	Angiospermae	Fabaceae	Gueldenstaedtia	Gueldenstaedtia monophylla Fisch.		Republic of Tuva/(2),Republic of Altai/(3)	3	3	NT (Near Threatened)
NA_1048	Angiospermae	Fabaceae	Gueldenstaedtia	Gueldenstaedtia verna (Georgi) Boriss.		Primorye Territory/(VU),Jewish Autonomous Region/(3в),Amur Region/(3в),Irkutsk Region/(3),Krasnoyarsk Territory/(1),Republic of Khakassia/(2)	3	3	NT (Near Threatened)
NA_1049	Angiospermae	Fabaceae	Hedysarum	Hedysarum alpinum var. americanum Pursh	Hedysarum americanum (Michx.)Britton	Chukotka Autonomous Area/(3г)	3	3	NT (Near Threatened)
NA_1050	Angiospermae	Fabaceae	Hedysarum	Hedysarum alpinum L.		Jewish Autonomous Region/(2а),Tomsk Region/(2)	2	2	VU (Vulnerable)
NA_1051	Angiospermae	Fabaceae	Hedysarum	Hedysarum argyrophyllum Ledeb.		Chelyabinsk Region/(3_VU)	3	3	VU (Vulnerable)
NA_1052	Angiospermae	Fabaceae	Hedysarum	Hedysarum biebersteinii Zertova	Hedysarum argenteum M.Bieb.	Kemerovo Region/(2)	2	2	VU (Vulnerable)
NA_1053	Angiospermae	Fabaceae	Hedysarum	Hedysarum boreale subsp. mackenzii (Richardson) S.L.Welsh	Hedysarum mackenzii Richardson	Chukotka Autonomous Area/(3г)	3	3	NT (Near Threatened)
NA_1054	Angiospermae	Fabaceae	Hedysarum	Hedysarum chaiyrakanicum Kurbatski		Republic of Tuva/(2)	2	2	VU (Vulnerable)
NA_1055	Angiospermae	Fabaceae	Hedysarum	Hedysarum cisbaicalense Malyschev		Republic of Buryatia/(3_NT),Irkutsk Region/(3)	3	3	NT (Near Threatened)
NA_1056	Angiospermae	Fabaceae	Hedysarum	Hedysarum consanguineum DC.		Krasnoyarsk Territory/(1)	1	1	CR (Critically Endangered) or EN (Endangered)
NA_1057	Angiospermae	Fabaceae	Hedysarum	Hedysarum dasycarpum Turcz.		Khabarovsk Territory/(3)	3	3	NT (Near Threatened)
NA_1058	Angiospermae	Fabaceae	Hedysarum	Hedysarum fruticosum Pall.		Krasnoyarsk Territory/(1)	1	1	CR (Critically Endangered) or EN (Endangered)
NA_1059	Angiospermae	Fabaceae	Hedysarum	Hedysarum gmelinii Ledeb.		Republic of Sakha (Yakutia)/(3г),Omsk Region/(2),Kurgan Region/(0),Chelyabinsk Region/(1_CR)	3	3	NT (Near Threatened)
NA_1060	Angiospermae	Fabaceae	Hedysarum	Hedysarum grandiflorum Pall.		Chelyabinsk Region/(1_CR)	1	1	CR (Critically Endangered)
NA_1061	Angiospermae	Fabaceae	Hedysarum	Hedysarum latibracteatum N.S.Pavlova		Khabarovsk Territory/(3)	3	3	NT (Near Threatened)
NA_1062	Angiospermae	Fabaceae	Hedysarum	Hedysarum minussinense B.Fedtsch.		Krasnoyarsk Territory/(2),Republic of Khakassia/(3)	3	3	NT (Near Threatened)
NA_1063	Angiospermae	Fabaceae	Hedysarum	Hedysarum theinum Krasnob.		Republic of Altai/(3)	3	3	NT (Near Threatened)
NA_1064	Angiospermae	Fabaceae	Hedysarum	Hedysarum turczaninovii Peschkova		Irkutsk Region/(2)	2	2	VU (Vulnerable)
NA_1065	Angiospermae	Fabaceae	Hedysarum	Hedysarum vicioides subsp. japonicum (Fedtsch.) B.H.Choi & H.Ohashi	Hedysarum ussuriense I.Schischk. & Kom.	Primorye Territory/(EN)	EN	1	EN (Endangered)
NA_1066	Angiospermae	Fabaceae	Hedysarum	Hedysarum vicioides Turcz.		Khabarovsk Territory/(4)	4	4	DD (Data Deficient)
NA_1067	Angiospermae	Fabaceae	Hedysarum	Hedysarum zundukii Peschkova		Irkutsk Region/(1)	1	1	CR (Critically Endangered) or EN (Endangered)
NA_1068	Angiospermae	Fabaceae	Lathyrus	Lathyrus frolovii Rupr.		Chelyabinsk Region/(2_EN)	2	2	EN (Endangered)
NA_1069	Angiospermae	Fabaceae	Lathyrus	Lathyrus gmelinii Fritsch		Omsk Region/(3)	3	3	NT (Near Threatened)
NA_1070	Angiospermae	Fabaceae	Lathyrus	Lathyrus humilis (Ser.)Spreng.		Khanty-Mansi Autonomous Area – Yugra/(3)	3	3	NT (Near Threatened)
NA_1071	Angiospermae	Fabaceae	Lathyrus	Lathyrus krylovii Serg.		Republic of Khakassia/(2)	2	2	VU (Vulnerable)
NA_1072	Angiospermae	Fabaceae	Lathyrus	Lathyrus pannonicus (Jacq.) Garcke		Kemerovo Region/(2)	2	2	VU (Vulnerable)
NA_1073	Angiospermae	Fabaceae	Lathyrus	Lathyrus rotundifolius Willd.	Lathyrus litvinovii Iljin	Sverdlovsk Region/(1),Chelyabinsk Region/(2_EN)	2	2	VU (Vulnerable)
NA_1074	Angiospermae	Fabaceae	Lathyrus	Lathyrus vernus (L.)Bernh.		Irkutsk Region/(4)	4	4	DD (Data Deficient)
NA_1075	Angiospermae	Fabaceae	Lespedeza	Lespedeza bicolor Turcz.		Trans-Baikal Territory/(3)	3	3	NT (Near Threatened)
NA_1076	Angiospermae	Fabaceae	Lespedeza	Lespedeza cyrtobotrya Miq.		Primorye Territory/(VU)	VU	2	VU (Vulnerable)
NA_1077	Angiospermae	Fabaceae	Lespedeza	Lespedeza davurica (Laxm.) Schindl.		Primorye Territory/(VU),Amur Region/(2а)	2	2	VU (Vulnerable)
NA_1078	Angiospermae	Fabaceae	Lespedeza	Lespedeza tomentosa (Thunb.) Maxim.		Primorye Territory/(VU)	VU	2	VU (Vulnerable)
NA_1079	Angiospermae	Fabaceae	Lotus	Lotus angustissimus L.	Lotus praetermissus Kuprian.	Kurgan Region/(2)	2	2	VU (Vulnerable)
NA_1080	Angiospermae	Fabaceae	Lotus	Lotus krylovii Schischkin & Serg.	Lotus sergievskiae Kamelin & Kovalevsk.	Republic of Khakassia/(3),Omsk Region/(3)	3	3	NT (Near Threatened)
NA_1081	Angiospermae	Fabaceae	Lotus	Lotus ucrainicus Klokov		Omsk Region/(0)	0	0	E (Extinct)
NA_1082	Angiospermae	Fabaceae	Maackia	Maackia amurensis Rupr.		Amur Region/(2а)	2	2	VU (Vulnerable)
NA_1083	Angiospermae	Fabaceae	Melilotus	Melilotus wolgicus Poir.		Kurgan Region/(2)	2	2	VU (Vulnerable)
NA_1084	Angiospermae	Fabaceae	Oxytropis	Oxytropis acanthacea Jurtzev		Republic of Tuva/(3)	3	3	NT (Near Threatened)
NA_1085	Angiospermae	Fabaceae	Oxytropis	Oxytropis adenophylla Popov		Irkutsk Region/(4)	4	4	DD (Data Deficient)
NA_1086	Angiospermae	Fabaceae	Oxytropis	Oxytropis ajanensis (Regel & Tiling) Bunge		Kamchatka Territory/(3),Khabarovsk Territory/(2)	3	3	NT (Near Threatened)
NA_1087	Angiospermae	Fabaceae	Oxytropis	Oxytropis alpestris Schischkin		Republic of Tuva/(3),Republic of Altai/(3)	3	3	NT (Near Threatened)
NA_1088	Angiospermae	Fabaceae	Oxytropis	Oxytropis altaica (Pall.)Pers.	Astragalus altaicus Pall.	Omsk Region/(0)	0	0	E (Extinct)
NA_1089	Angiospermae	Fabaceae	Oxytropis	Oxytropis ammophila Turcz.		Krasnoyarsk Territory/(2),Republic of Tuva/(2),Republic of Khakassia/(3)	3	3	NT (Near Threatened)
NA_1090	Angiospermae	Fabaceae	Oxytropis	Oxytropis ampullata (Pall.)Pers.		Krasnoyarsk Territory/(2),Republic of Tuva/(3),Republic of Khakassia/(3),Republic of Altai/(3)	3	3	NT (Near Threatened)
NA_1091	Angiospermae	Fabaceae	Oxytropis	Oxytropis approximata Lessen		Chelyabinsk Region/(3_VU)	3	3	VU (Vulnerable)
NA_1092	Angiospermae	Fabaceae	Oxytropis	Oxytropis argentata (Pall.)Pers.		Republic of Khakassia/(1)	1	1	CR (Critically Endangered) or EN (Endangered)
NA_1093	Angiospermae	Fabaceae	Oxytropis	Oxytropis austrosachalinensis N.S.Pavlova		Sakhalin Region/(3а)	3	3	NT (Near Threatened)
NA_1094	Angiospermae	Fabaceae	Oxytropis	Oxytropis bargusinensis Peschkova		Irkutsk Region/(4)	4	4	DD (Data Deficient)
NA_1095	Angiospermae	Fabaceae	Oxytropis	Oxytropis baschkirensis knjasev		Chelyabinsk Region/(2_EN)	2	2	EN (Endangered)
NA_1096	Angiospermae	Fabaceae	Oxytropis	Oxytropis borissoviae Polozhij		Republic of Tuva/(3)	3	3	NT (Near Threatened)
NA_1097	Angiospermae	Fabaceae	Oxytropis	Oxytropis bracteata Basil.		Krasnoyarsk Territory/(1),Republic of Khakassia/(2)	2	2	VU (Vulnerable)
NA_1098	Angiospermae	Fabaceae	Oxytropis	Oxytropis bracteolata Vassilcz.		Sakhalin Region/(3а)	3	3	NT (Near Threatened)
NA_1099	Angiospermae	Fabaceae	Oxytropis	Oxytropis caespitosa (Pall.) Pers.		Amur Region/(2а)	2	2	VU (Vulnerable)
NA_1100	Angiospermae	Fabaceae	Oxytropis	Oxytropis calcareorum N.S.Pavlova		Sakhalin Region/(3а)	3	3	NT (Near Threatened)
NA_1101	Angiospermae	Fabaceae	Oxytropis	Oxytropis campanulata Vassilcz.		Omsk Region/(2),Tyumen Region/(3)	3	3	NT (Near Threatened)
NA_1102	Angiospermae	Fabaceae	Oxytropis	Oxytropis candicans (Pall.) DC.		Irkutsk Region/(1)	1	1	CR (Critically Endangered) or EN (Endangered)
NA_1103	Angiospermae	Fabaceae	Oxytropis	Oxytropis chakassiensis Polozhij		Krasnoyarsk Territory/(1),Republic of Khakassia/(1)	1	1	CR (Critically Endangered) or EN (Endangered)
NA_1104	Angiospermae	Fabaceae	Oxytropis	Oxytropis charkeviczii Vyschin		Khabarovsk Territory/(3)	3	3	NT (Near Threatened)
NA_1105	Angiospermae	Fabaceae	Oxytropis	Oxytropis confusa Bunge		Republic of Altai/(3)	3	3	NT (Near Threatened)
NA_1106	Angiospermae	Fabaceae	Oxytropis	Oxytropis czekanowskii Jurtzev		Republic of Sakha (Yakutia)/(3д),Krasnoyarsk Territory/(4)	3	3	NT (Near Threatened)
NA_1107	Angiospermae	Fabaceae	Oxytropis	Oxytropis czerskii Jurtzev		Republic of Sakha (Yakutia)/(3а)	3	3	NT (Near Threatened)
NA_1108	Angiospermae	Fabaceae	Oxytropis	Oxytropis darpirensis Jurtzev & A.P.Khokhr.		Magadan Region/(3а)	3	3	NT (Near Threatened)
NA_1109	Angiospermae	Fabaceae	Oxytropis	Oxytropis deflexa (Pall.) DC.		Krasnoyarsk Territory/(3),Republic of Khakassia/(3)	3	3	NT (Near Threatened)
NA_1110	Angiospermae	Fabaceae	Oxytropis	Oxytropis dubia Turcz.		Republic of Buryatia/(4_DD)	4	4	DD (Data Deficient)
NA_1111	Angiospermae	Fabaceae	Oxytropis	Oxytropis eriocarpa Bunge		Krasnoyarsk Territory/(1),Republic of Khakassia/(3)	3	3	NT (Near Threatened)
NA_1112	Angiospermae	Fabaceae	Oxytropis	Oxytropis evenorum Jurtzev & A.P.Khokhr.		Khabarovsk Territory/(3)	3	3	NT (Near Threatened)
NA_1113	Angiospermae	Fabaceae	Oxytropis	Oxytropis glandulosa Turcz.		Republic of Buryatia/(3_NT)	3	3	NT (Near Threatened)
NA_1114	Angiospermae	Fabaceae	Oxytropis	Oxytropis gmelinii Boriss.		Chelyabinsk Region/(3_VU)	3	3	VU (Vulnerable)
NA_1115	Angiospermae	Fabaceae	Oxytropis	Oxytropis hailarensis subsp. chankaensis (Jurtzev)Kitag.	Oxytropis chankaensis Jurtzev	Primorye Territory/(VU)	VU	2	VU (Vulnerable)
NA_1116	Angiospermae	Fabaceae	Oxytropis	Oxytropis helenae N.S.Pavlova		Sakhalin Region/(3а)	3	3	NT (Near Threatened)
NA_1117	Angiospermae	Fabaceae	Oxytropis	Oxytropis inaria (Pall.) DC.		Altai Territory/(2а)	2	2	VU (Vulnerable)
NA_1118	Angiospermae	Fabaceae	Oxytropis	Oxytropis includens Basil.		Republic of Tuva/(2),Republic of Khakassia/(3)	3	3	NT (Near Threatened)
NA_1119	Angiospermae	Fabaceae	Oxytropis	Oxytropis intermedia Bunge		Krasnoyarsk Territory/(1)	1	1	CR (Critically Endangered) or EN (Endangered)
NA_1120	Angiospermae	Fabaceae	Oxytropis	Oxytropis itoana Tatew.		Sakhalin Region/(4)	4	4	DD (Data Deficient)
NA_1121	Angiospermae	Fabaceae	Oxytropis	Oxytropis kamtschatica Hulten	Oxytropis sublongipes Jurtzev.	Chukotka Autonomous Area/(3д)	3	3	NT (Near Threatened)
NA_1122	Angiospermae	Fabaceae	Oxytropis	Oxytropis kaspensis Krasnob. & Pshenich.		Republic of Altai/(3)	3	3	NT (Near Threatened)
NA_1123	Angiospermae	Fabaceae	Oxytropis	Oxytropis katangensis Basil.		Krasnoyarsk Territory/(4)	4	4	DD (Data Deficient)
NA_1124	Angiospermae	Fabaceae	Oxytropis	Oxytropis kateninii Jurtzev		Chukotka Autonomous Area/(3а)	3	3	NT (Near Threatened)
NA_1125	Angiospermae	Fabaceae	Oxytropis	Oxytropis kodarensis Jurtzev & Malyschev		Trans-Baikal Territory/(3),Irkutsk Region/(1)	3	3	NT (Near Threatened)
NA_1126	Angiospermae	Fabaceae	Oxytropis	Oxytropis komarovii Vassilcz.		Trans-Baikal Territory/(3)	3	3	NT (Near Threatened)
NA_1127	Angiospermae	Fabaceae	Oxytropis	Oxytropis kungurensis Knjaz.	Oxytropis demidovii Knjaz.	Sverdlovsk Region/(3),Chelyabinsk Region/(2_EN)	3	3	NT (Near Threatened)
NA_1128	Angiospermae	Fabaceae	Oxytropis	Oxytropis ladyginii Krylov		Republic of Altai/(3)	3	3	NT (Near Threatened)
NA_1129	Angiospermae	Fabaceae	Oxytropis	Oxytropis lanata (Pall.) DC.		Trans-Baikal Territory/(3)	3	3	NT (Near Threatened)
NA_1130	Angiospermae	Fabaceae	Oxytropis	Oxytropis lanuginosa Kom.		Republic of Tuva/(3)	3	3	NT (Near Threatened)
NA_1131	Angiospermae	Fabaceae	Oxytropis	Oxytropis lasiopoda Bunge		Trans-Baikal Territory/(1),Republic of Buryatia/(1б_EN)	1	1	CR (Critically Endangered) or EN (Endangered)
NA_1132	Angiospermae	Fabaceae	Oxytropis	Oxytropis leptophylla (Pall.) DC.		Republic of Khakassia/(3)	3	3	NT (Near Threatened)
NA_1133	Angiospermae	Fabaceae	Oxytropis	Oxytropis macrosema Bunge		Republic of Khakassia/(1)	1	1	CR (Critically Endangered) or EN (Endangered)
NA_1134	Angiospermae	Fabaceae	Oxytropis	Oxytropis martjanovii Krylov		Republic of Tuva/(3),Republic of Altai/(3)	3	3	NT (Near Threatened)
NA_1135	Angiospermae	Fabaceae	Oxytropis	Oxytropis mertensiana Turcz.		Yamal-Nenets Autonomous Area/(3)	3	3	NT (Near Threatened)
NA_1136	Angiospermae	Fabaceae	Oxytropis	Oxytropis microphylla (Pall.) DC.		Irkutsk Region/(2)	2	2	VU (Vulnerable)
NA_1137	Angiospermae	Fabaceae	Oxytropis	Oxytropis middendorffii subsp. anadyrensis (Vassilcz.)Jurtzev	Oxytropis anadyrensis Vassilcz.	Kamchatka Territory/(3)	3	3	NT (Near Threatened)
NA_1138	Angiospermae	Fabaceae	Oxytropis	Oxytropis middendorffii subsp. trautvetteri	Oxytropis trautvetteri Meinsh.	Khabarovsk Territory/(3)	3	3	NT (Near Threatened)
NA_1139	Angiospermae	Fabaceae	Oxytropis	Oxytropis middendorffii Trautv.		Kamchatka Territory/(3)	3	3	NT (Near Threatened)
NA_1140	Angiospermae	Fabaceae	Oxytropis	Oxytropis mongolica Kom.		Republic of Tuva/(3)	3	3	NT (Near Threatened)
NA_1141	Angiospermae	Fabaceae	Oxytropis	Oxytropis muricata (Pall.) DC.		Amur Region/(2а),Krasnoyarsk Territory/(2),Republic of Tuva/(2)	2	2	VU (Vulnerable)
NA_1142	Angiospermae	Fabaceae	Oxytropis	Oxytropis nigrescens (Pall.) DC.		Trans-Baikal Territory/(1)	1	1	CR (Critically Endangered) or EN (Endangered)
NA_1143	Angiospermae	Fabaceae	Oxytropis	Oxytropis nitens Turcz.		Republic of Buryatia/(3_NT)	3	3	NT (Near Threatened)
NA_1144	Angiospermae	Fabaceae	Oxytropis	Oxytropis nivea Bunge		Republic of Altai/(3)	3	3	NT (Near Threatened)
NA_1145	Angiospermae	Fabaceae	Oxytropis	Oxytropis nuda Basil.		Krasnoyarsk Territory/(1),Republic of Khakassia/(3)	3	3	NT (Near Threatened)
NA_1146	Angiospermae	Fabaceae	Oxytropis	Oxytropis ochotensis Bunge		Khabarovsk Territory/(3),Republic of Sakha (Yakutia)/(3д)	3	3	NT (Near Threatened)
NA_1147	Angiospermae	Fabaceae	Oxytropis	Oxytropis oxyphylloides Popov		Irkutsk Region/(2)	2	2	VU (Vulnerable)
NA_1148	Angiospermae	Fabaceae	Oxytropis	Oxytropis peschkovae Popov		Republic of Buryatia/(2_VU),Irkutsk Region/(2)	2	2	VU (Vulnerable)
NA_1149	Angiospermae	Fabaceae	Oxytropis	Oxytropis physocarpa Ledeb.		Republic of Tuva/(3)	3	3	NT (Near Threatened)
NA_1150	Angiospermae	Fabaceae	Oxytropis	Oxytropis pilosa (L.)DC.		Republic of Sakha (Yakutia)/(3г),Tomsk Region/(3),	3	3	NT (Near Threatened)
NA_1151	Angiospermae	Fabaceae	Oxytropis	Oxytropis ponomarjevii Knjaz.		Chelyabinsk Region/(2_EN)	2	2	EN (Endangered)
NA_1152	Angiospermae	Fabaceae	Oxytropis	Oxytropis popoviana Peschkova		Republic of Buryatia/(3_NT),Irkutsk Region/(2)	3	3	NT (Near Threatened)
NA_1153	Angiospermae	Fabaceae	Oxytropis	Oxytropis pumilio (Pall.)Ledeb.		Khabarovsk Territory/(3)	3	3	NT (Near Threatened)
NA_1154	Angiospermae	Fabaceae	Oxytropis	Oxytropis putoranica M.M.Ivanova		Krasnoyarsk Territory/(4)	4	4	DD (Data Deficient)
NA_1155	Angiospermae	Fabaceae	Oxytropis	Oxytropis retusa Matsum.		Kamchatka Territory/(3)	3	3	NT (Near Threatened)
NA_1156	Angiospermae	Fabaceae	Oxytropis	Oxytropis sachalinensis Miyabe & Tatew.		Sakhalin Region/(3а)	3	3	NT (Near Threatened)
NA_1157	Angiospermae	Fabaceae	Oxytropis	Oxytropis saposhnikovii Krylov		Republic of Altai/(3)	3	3	NT (Near Threatened)
NA_1158	Angiospermae	Fabaceae	Oxytropis	Oxytropis scheludjakovae Karav. & Jurtzev		Republic of Sakha (Yakutia)/(3a)	3	3	NT (Near Threatened)
NA_1159	Angiospermae	Fabaceae	Oxytropis	Oxytropis schmorgunoviae Jurtzev		Chukotka Autonomous Area/(3д)	3	3	NT (Near Threatened)
NA_1160	Angiospermae	Fabaceae	Oxytropis	Oxytropis setosa (Pall.) DC.		Altai Territory/(2а)	2	2	VU (Vulnerable)
NA_1161	Angiospermae	Fabaceae	Oxytropis	Oxytropis sibajensis Knjaz.		Chelyabinsk Region/(1_CR)	1	1	CR (Critically Endangered)
NA_1162	Angiospermae	Fabaceae	Oxytropis	Oxytropis spicata (Pall.) O.Fedtsch. & B.Fedtsch.		Sverdlovsk Region/(2),Kurgan Region/(0)	2	2	VU (Vulnerable)
NA_1163	Angiospermae	Fabaceae	Oxytropis	Oxytropis squamulosa DC.		Republic of Tuva/(3)	3	3	NT (Near Threatened)
NA_1164	Angiospermae	Fabaceae	Oxytropis	Oxytropis stenofoliola Polozhij		Republic of Khakassia/(2)	2	2	VU (Vulnerable)
NA_1165	Angiospermae	Fabaceae	Oxytropis	Oxytropis stenophylla Bunge		Republic of Altai/(2)	2	2	VU (Vulnerable)
NA_1166	Angiospermae	Fabaceae	Oxytropis	Oxytropis stukovii Palib.		Trans-Baikal Territory/(3)	3	3	NT (Near Threatened)
NA_1167	Angiospermae	Fabaceae	Oxytropis	Oxytropis subnutans (Jurtzev) Jurtzev		Republic of Sakha (Yakutia)/(3д)	3	3	NT (Near Threatened)
NA_1168	Angiospermae	Fabaceae	Oxytropis	Oxytropis suprajenissejensis Kuvaev & Sonnikova		Krasnoyarsk Territory/(1)	1	1	CR (Critically Endangered) or EN (Endangered)
NA_1169	Angiospermae	Fabaceae	Oxytropis	Oxytropis sverdrupii Lynge		Chukotka Autonomous Area/(3а)	3	3	NT (Near Threatened)
NA_1170	Angiospermae	Fabaceae	Oxytropis	Oxytropis sylvatica (Pall.) DC.		Trans-Baikal Territory/(3),Irkutsk Region/(4)	3	3	NT (Near Threatened)
NA_1171	Angiospermae	Fabaceae	Oxytropis	Oxytropis tichomirovii Jurtzev		Krasnoyarsk Territory/(4)	4	4	DD (Data Deficient)
NA_1172	Angiospermae	Fabaceae	Oxytropis	Oxytropis tilingii Bunge		Khabarovsk Territory/(3)	3	3	NT (Near Threatened)
NA_1173	Angiospermae	Fabaceae	Oxytropis	Oxytropis todomoshiriensis Miyabe & Miyake		Sakhalin Region/(3а)	3	3	NT (Near Threatened)
NA_1174	Angiospermae	Fabaceae	Oxytropis	Oxytropis tompudae Popov.		Trans-Baikal Territory/(4),Irkutsk Region/(1)	1	1	CR (Critically Endangered) or EN (Endangered)
NA_1175	Angiospermae	Fabaceae	Oxytropis	Oxytropis tragacanthoides Fisch. ex DC.		Irkutsk Region/(2),Krasnoyarsk Territory/(1),Republic of Khakassia/(0)	2	2	VU (Vulnerable)
NA_1176	Angiospermae	Fabaceae	Oxytropis	Oxytropis trichophysa Bunge		Republic of Tuva/(3),Republic of Altai/(3)	3	3	NT (Near Threatened)
NA_1177	Angiospermae	Fabaceae	Oxytropis	Oxytropis triphylla (Pall.) Pers.		Republic of Buryatia/(3_NT),Irkutsk Region/(1)	3	3	NT (Near Threatened)
NA_1178	Angiospermae	Fabaceae	Oxytropis	Oxytropis tschujae Bunge		Krasnoyarsk Territory/(2),Republic of Tuva/(3),Republic of Khakassia/(3),Altai Territory/(2а)	3	3	NT (Near Threatened)
NA_1179	Angiospermae	Fabaceae	Oxytropis	Oxytropis uralensis (L.) DC.	Oxytropis ivdelensis Knjaz.	Republic of Tuva/(2),Khanty-Mansi Autonomous Area – Yugra/(3),Sverdlovsk Region/(3)	3	3	NT (Near Threatened)
NA_1180	Angiospermae	Fabaceae	Oxytropis	Oxytropis uschakovii Jurtzev		Chukotka Autonomous Area/(3а)	3	3	NT (Near Threatened)
NA_1181	Angiospermae	Fabaceae	Oxytropis	Oxytropis varlakovii Serg.		Irkutsk Region/(1)	1	1	CR (Critically Endangered) or EN (Endangered)
NA_1182	Angiospermae	Fabaceae	Oxytropis	Oxytropis vassilczenkoi Jurtzev		Khabarovsk Territory/(3)	3	3	NT (Near Threatened)
NA_1183	Angiospermae	Fabaceae	Oxytropis	Oxytropis vassilievii Jurtzev		Khabarovsk Territory/(3)	3	3	NT (Near Threatened)
NA_1184	Angiospermae	Fabaceae	Oxytropis	Oxytropis borealis DC.		Kamchatka Territory/(3)	3	3	NT (Near Threatened)
NA_1185	Angiospermae	Fabaceae	Pueraria	Pueraria montana var. lobata (Willd.)Sanjappa & Pradeep	Pueraria lobata (Willd.)Ohwi	Primorye Territory/(VU)	VU	2	VU (Vulnerable)
NA_1186	Angiospermae	Fabaceae	Sophora	Sophora flavescens Aiton		Trans-Baikal Territory/(2),Irkutsk Region/(0)	2	2	VU (Vulnerable)
NA_1187	Angiospermae	Fabaceae	Sphaerophysa	Sphaerophysa salsula (Pall.) DC.		Trans-Baikal Territory/(3),Altai Territory/(3б)	3	3	NT (Near Threatened)
NA_1188	Angiospermae	Fabaceae	Thermopsis	Thermopsis lanceolata subsp. jacutica (Czefr.)Schreter		Republic of Sakha (Yakutia)/(2а)	2	2	VU (Vulnerable)
NA_1189	Angiospermae	Fabaceae	Thermopsis	Thermopsis lanceolata R.Br.		Amur Region/(2а)	2	2	VU (Vulnerable)
NA_1190	Angiospermae	Fabaceae	Thermopsis	Thermopsis mongolica Czefr.	Thermopsis schischkinii Czefr.	Kemerovo Region/(1),Tyumen Region/(2),Kurgan Region/(2)	2	2	VU (Vulnerable)
NA_1191	Angiospermae	Fabaceae	Trifolium	Trifolium eximium DC.	Lupinaster eximius (Ser.)Bobrov.	Amur Region/(3в),Republic of Sakha (Yakutia)/(3г),Trans-Baikal Territory/(4),Kemerovo Region/(1)	3	3	NT (Near Threatened)
NA_1192	Angiospermae	Fabaceae	Trifolium	Trifolium gordejevii (Kom.) Z.Wei		Primorye Territory/(VU)	VU	2	VU (Vulnerable)
NA_1193	Angiospermae	Fabaceae	Trigonella	Trigonella schischkinii Vassilcz.	Melilotoides schischkinii (Vassilcz.) Sojak	Primorye Territory/(VU)	VU	2	VU (Vulnerable)
NA_1194	Angiospermae	Fabaceae	Vicia	Vicia nervata Sipliv.		Chelyabinsk Region/(2_EN)	2	2	EN (Endangered)
NA_1195	Angiospermae	Fabaceae	Vicia	Vicia ohwiana Hosok.		Primorye Territory/(VU)	VU	2	VU (Vulnerable)
NA_1196	Angiospermae	Fabaceae	Vicia	Vicia olchonensis (Peschkova) O.D.Nikif.		Irkutsk Region/(2)	2	2	VU (Vulnerable)
NA_1197	Angiospermae	Fabaceae	Vicia	Vicia tsydenii Malyschev		Republic of Buryatia/(1a_CR)	1	1	CR (Critically Endangered) or EN (Endangered)
NA_1198	Angiospermae	Fabaceae	Vicia	Vicia venosa (Link) Maxim.		Republic of Sakha (Yakutia)/(3г)	3	3	NT (Near Threatened)
NA_1199	Angiospermae	Polygalaceae	Polygala	Polygala comosa subsp. comosa	Polygala wolfgangiana Bess. ex Ledeb.	Khanty-Mansi Autonomous Area – Yugra/(3)	3	3	NT (Near Threatened)
NA_1200	Angiospermae	Polygalaceae	Polygala	Polygala japonica Houtt.		Jewish Autonomous Region/(3г)	3	3	NT (Near Threatened)
NA_1201	Angiospermae	Polygalaceae	Polygala	Polygala sibirica L.		Republic of Sakha (Yakutia)/(3в),Tomsk Region/(2),Omsk Region/(1),Tyumen Region/(2),	3	3	NT (Near Threatened)
NA_1202	Angiospermae	Polygalaceae	Polygala	Polygala tenuifolia Willd.		Kemerovo Region/(2)	2	2	VU (Vulnerable)
NA_1203	Angiospermae	Rosaceae	Alchemilla	Alchemilla nemoralis Alechin	Alchemilla rigescens Juz.	Kurgan Region/(3)	3	3	NT (Near Threatened)
NA_1204	Angiospermae	Rosaceae	Argentina	Argentina anserina subsp. groenlandica	Potentilla egedii Wormsk. ex Oeder	Republic of Sakha (Yakutia)/(3б)	3	3	NT (Near Threatened)
NA_1205	Angiospermae	Rosaceae	Aruncus	Aruncus parvulus Komarov		Primorye Territory/(VU)	VU	2	VU (Vulnerable)
NA_1206	Angiospermae	Rosaceae	Chamaerhodos	Chamaerhodos altaica (Laxm.) Bunge		Altai Territory/(2б)	2	2	VU (Vulnerable)
NA_1207	Angiospermae	Rosaceae	Chamaerhodos	Chamaerhodos erecta (L.) Bunge		Chukotka Autonomous Area/(3г)	3	3	NT (Near Threatened)
NA_1208	Angiospermae	Rosaceae	Chamaerhodos	Chamaerhodos grandiflora (Pall. ex Schult.) Bunge		Magadan Region/(3в),Republic of Sakha (Yakutia)/(3г)	3	3	NT (Near Threatened)
NA_1209	Angiospermae	Rosaceae	Cotoneaster	Cotoneaster lucidus Schltdl.		Republic of Buryatia/(3_NT),Irkutsk Region/(3)	3	3	NT (Near Threatened)
NA_1210	Angiospermae	Rosaceae	Cotoneaster	Cotoneaster melanocarpus G. Loddiges		Khabarovsk Territory/(3),Khanty-Mansi Autonomous Area – Yugra/(3)	3	3	NT (Near Threatened)
NA_1211	Angiospermae	Rosaceae	Cotoneaster	Cotoneaster mongolicus Pojark.		Trans-Baikal Territory/(3),Republic of Tuva/(2)	3	3	NT (Near Threatened)
NA_1212	Angiospermae	Rosaceae	Cotoneaster	Cotoneaster neopopovii S. K. Cherepanov		Republic of Buryatia/(3_NT),Irkutsk Region/(4)	3	3	NT (Near Threatened)
NA_1213	Angiospermae	Rosaceae	Cotoneaster	Cotoneaster tjuliniae Pojark. ex G. A. Peshkova		Republic of Buryatia/(3_NT)	3	3	NT (Near Threatened)
NA_1214	Angiospermae	Rosaceae	Cotoneaster	Cotoneaster uralensis B. Hylmö & J. Fryer		Khanty-Mansi Autonomous Area – Yugra/(3)	3	3	NT (Near Threatened)
NA_1215	Angiospermae	Rosaceae	Crataegus	Crataegus pinnatifida Bunge		Jewish Autonomous Region/(3г)	3	3	NT (Near Threatened)
NA_1216	Angiospermae	Rosaceae	Dasiphora	Dasiphora davurica var. mandshurica (Maxim.) Verloove & Lambinon	Pentaphylloides mandshurica (Maxim.) Ikonn.; Dasiphora mandshurica (Maxim.) Juz.	Khabarovsk Territory/(2),Primorye Territory/(VU)	2	2	VU (Vulnerable)
NA_1217	Angiospermae	Rosaceae	Dasiphora	Dasiphora fruticosa (L.) Rydb.	Pentaphylloides fruticosa (L.) O. Schwarz	Jewish Autonomous Region/(3б),Yamal-Nenets Autonomous Area/(3),Khanty-Mansi Autonomous Area – Yugra/(3),Sverdlovsk Region/(3)	3	3	NT (Near Threatened)
NA_1218	Angiospermae	Rosaceae	Dasiphora	Dasiphora parvifolia (Fisch. ex Lehm.) Juz.	Pentaphylloides parvifolia (Fisch. ex Lehm.)	Krasnoyarsk Territory/(1)	1	1	CR (Critically Endangered) or EN (Endangered)
NA_1219	Angiospermae	Rosaceae	Dryas	Dryas grandis Juz.		Kamchatka Territory/(3),Amur Region/(3б)	3	3	NT (Near Threatened)
NA_1220	Angiospermae	Rosaceae	Dryas	Dryas integrifolia Vahl		Republic of Sakha (Yakutia)/(3г)	3	3	NT (Near Threatened)
NA_1221	Angiospermae	Rosaceae	Dryas	Dryas octopetala subsp. octopetala	Dryas subincisa (Jurtzev) Tzvelev	Chelyabinsk Region/(2_EN)	2	2	EN (Endangered)
NA_1222	Angiospermae	Rosaceae	Dryas	Dryas octopetala subsp. punctata (Juz.) Hult.	Dryas sumneviczii Sergievsk.	Republic of Sakha (Yakutia)/(3д),Irkutsk Region/(2)	3	3	NT (Near Threatened)
NA_1223	Angiospermae	Rosaceae	Drymocallis	Drymocallis rupestris (L.) J. Soják	Potentilla rupestris L.	Altai Territory/(3б)	3	3	NT (Near Threatened)
NA_1224	Angiospermae	Rosaceae	Exochorda	Exochorda serratifolia S. Moore		Primorye Territory/(VU)	VU	2	VU (Vulnerable)
NA_1225	Angiospermae	Rosaceae	Filipendula	Filipendula vulgaris Moench		Krasnoyarsk Territory/(1)	1	1	CR (Critically Endangered) or EN (Endangered)
NA_1226	Angiospermae	Rosaceae	Fragaria	Fragaria moschata Duchesne		Tomsk Region/(3)	3	3	NT (Near Threatened)
NA_1227	Angiospermae	Rosaceae	Geum	Geum geoides (Pall.) Smedmark	Coluria geoides (Pall.) Ledeb.	Krasnoyarsk Territory/(3)	3	3	NT (Near Threatened)
NA_1228	Angiospermae	Rosaceae	Geum	Geum glaciale J. E. Adams ex Fisch.	Acomastylis glacialis (Adams) A. Khokhr.; Novosieversia glacialis (Adams) F. Bolle	Irkutsk Region/(3),Khanty-Mansi Autonomous Area – Yugra/(3)	3	3	NT (Near Threatened)
NA_1229	Angiospermae	Rosaceae	Geum	Geum tanzybeicum (Stepanov) Smedmark	Waldsteinia tanzybeica N. V. Stepanov	Krasnoyarsk Territory/(1)	1	1	CR (Critically Endangered) or EN (Endangered)
NA_1230	Angiospermae	Rosaceae	Geum	Geum ternatum (Stephan) Smedmark	Waldsteinia ternata (Stephan) Fritsch	Republic of Buryatia/(3_NT),Irkutsk Region/(3),Republic of Khakassia/(1)	3	3	NT (Near Threatened)
NA_1231	Angiospermae	Rosaceae	Micromeles	Micromeles alnifolia (Sieb. & Zucc.) Koehne		Sakhalin Region/(3д)	3	3	NT (Near Threatened)
NA_1232	Angiospermae	Rosaceae	Pentaphylloides	Pentaphylloides davurica (Nestl.) Ikonn.		Trans-Baikal Territory/(4)	4	4	DD (Data Deficient)
NA_1233	Angiospermae	Rosaceae	Physocarpus	Physocarpus amurensis (Maxim.) Maxim.		Jewish Autonomous Region/(3г)	3	3	NT (Near Threatened)
NA_1234	Angiospermae	Rosaceae	Potentilla	Potentilla adenotricha Vodopjanova		Trans-Baikal Territory/(3),Republic of Buryatia/(3_NT)	3	3	NT (Near Threatened)
NA_1235	Angiospermae	Rosaceae	Potentilla	Potentilla agrimonioides M. Bieb.		Chelyabinsk Region/(2_EN)	2	2	EN (Endangered)
NA_1236	Angiospermae	Rosaceae	Potentilla	Potentilla anachoretica Sojak		Republic of Sakha (Yakutia)/(3д),Krasnoyarsk Territory/(3)	3	3	NT (Near Threatened)
NA_1237	Angiospermae	Rosaceae	Potentilla	Potentilla anadyrensis Juz.		Kamchatka Territory/(2),Chukotka Autonomous Area/(3а)	3	3	NT (Near Threatened)
NA_1238	Angiospermae	Rosaceae	Potentilla	Potentilla ancistrifolia Bunge		Jewish Autonomous Region/(3д)	3	3	NT (Near Threatened)
NA_1239	Angiospermae	Rosaceae	Potentilla	Potentilla anjuica V. V. Petrovskii		Chukotka Autonomous Area/(3а)	3	3	NT (Near Threatened)
NA_1240	Angiospermae	Rosaceae	Potentilla	Potentilla arenosa (Turcz.) Juz.		Novosibirsk Region/(1),Chelyabinsk Region/(2_EN)	2	2	VU (Vulnerable)
NA_1241	Angiospermae	Rosaceae	Potentilla	Potentilla astragalifolia Bunge		Republic of Tuva/(3)	3	3	NT (Near Threatened)
NA_1242	Angiospermae	Rosaceae	Potentilla	Potentilla beringensis B. A. Jurtzev		Chukotka Autonomous Area/(1)	1	1	CR (Critically Endangered) or EN (Endangered)
NA_1243	Angiospermae	Rosaceae	Potentilla	Potentilla biflora Willd. ex Schltdl.		Amur Region/(3в),Republic of Sakha (Yakutia)/(3б)	3	3	NT (Near Threatened)
NA_1244	Angiospermae	Rosaceae	Potentilla	Potentilla chamissonis Hultén	Potentilla kuznetzowii (Gorov.) Juz.	Chelyabinsk Region/(2_EN)	2	2	EN (Endangered)
NA_1245	Angiospermae	Rosaceae	Potentilla	Potentilla conferta Bunge	Potentilla martjanovii Polozhij	Republic of Khakassia/(2)	2	2	VU (Vulnerable)
NA_1246	Angiospermae	Rosaceae	Potentilla	Potentilla crantzii subsp. gelida (C. A. Mey.) J. Soják	Potentilla gelida C. A. Mey.	Chelyabinsk Region/(1_CR)	1	1	CR (Critically Endangered)
NA_1247	Angiospermae	Rosaceae	Potentilla	Potentilla dickinsii Franch. & Sav.		Sakhalin Region/(3г)	3	3	NT (Near Threatened)
NA_1248	Angiospermae	Rosaceae	Potentilla	Potentilla erecta (L.) Räuschel		Kemerovo Region/(2),Tomsk Region/(3),Omsk Region/(3)	3	3	NT (Near Threatened)
NA_1249	Angiospermae	Rosaceae	Potentilla	Potentilla evestita Wolf		Republic of Sakha (Yakutia)/(3г),Sverdlovsk Region/(2)	3	3	NT (Near Threatened)
NA_1250	Angiospermae	Rosaceae	Potentilla	Potentilla fragarioides L.		Republic of Sakha (Yakutia)/(3г)	3	3	NT (Near Threatened)
NA_1251	Angiospermae	Rosaceae	Potentilla	Potentilla freyniana Bornm.		Khabarovsk Territory/(3)	3	3	NT (Near Threatened)
NA_1252	Angiospermae	Rosaceae	Potentilla	Potentilla gracillima Kamelin		Republic of Tuva/(3)	3	3	NT (Near Threatened)
NA_1253	Angiospermae	Rosaceae	Potentilla	Potentilla kryloviana Th. Wolf		Republic of Buryatia/(3_NT),Republic of Altai/(3)	3	3	NT (Near Threatened)
NA_1254	Angiospermae	Rosaceae	Potentilla	Potentilla leucophylla F. Sauter		Amur Region/(3г)	3	3	NT (Near Threatened)
NA_1255	Angiospermae	Rosaceae	Potentilla	Potentilla macrantha Ledeb.	Potentilla jacutica Juz.	Republic of Sakha (Yakutia)/(3д)	3	3	NT (Near Threatened)
NA_1256	Angiospermae	Rosaceae	Potentilla	Potentilla muldaschevii Knjaz. & Semerikov		Chelyabinsk Region/(3_CR)	3	3	CR (Critically Endangered)
NA_1257	Angiospermae	Rosaceae	Potentilla	Potentilla nivea L.		Khanty-Mansi Autonomous Area – Yugra/(3),Sverdlovsk Region/(3)	3	3	NT (Near Threatened)
NA_1258	Angiospermae	Rosaceae	Potentilla	Potentilla olchonensis G. A. Peshkova		Irkutsk Region/(3)	3	3	NT (Near Threatened)
NA_1259	Angiospermae	Rosaceae	Potentilla	Potentilla ozjorensis G. A. Peschkova		Irkutsk Region/(2)	2	2	VU (Vulnerable)
NA_1260	Angiospermae	Rosaceae	Potentilla	Potentilla patula Waldst. & Kit.		Altai Territory/(2б)	2	2	VU (Vulnerable)
NA_1261	Angiospermae	Rosaceae	Potentilla	Potentilla pulchella R. Br.		Chukotka Autonomous Area/(3д),Republic of Sakha (Yakutia)/(3б)	3	3	NT (Near Threatened)
NA_1262	Angiospermae	Rosaceae	Potentilla	Potentilla sajanensis Polozh.		Krasnoyarsk Territory/(2)	2	2	VU (Vulnerable)
NA_1263	Angiospermae	Rosaceae	Potentilla	Potentilla sanguisorba Willd. ex Schltdl.		Republic of Sakha (Yakutia)/(3г)	3	3	NT (Near Threatened)
NA_1264	Angiospermae	Rosaceae	Potentilla	Potentilla sergievskajae Peschkova		Republic of Buryatia/(3_NT)	3	3	NT (Near Threatened)
NA_1265	Angiospermae	Rosaceae	Potentilla	Potentilla sericea L.	Potentilla czerepninii I. M. Krasnoborov; P. elegantissima Polozh.	Krasnoyarsk Territory/(1),Kemerovo Region/(2),Sverdlovsk Region/(3),Chelyabinsk Region/(3_VU)	3	3	NT (Near Threatened)
NA_1266	Angiospermae	Rosaceae	Potentilla	Potentilla tollii Trautv.		Republic of Sakha (Yakutia)/(3a)	3	3	NT (Near Threatened)
NA_1267	Angiospermae	Rosaceae	Potentilla	Potentilla tuvinica Artemov		Republic of Tuva/(3)	3	3	NT (Near Threatened)
NA_1268	Angiospermae	Rosaceae	Potentilla	Potentilla verticillaris Stephan ex Willd.		Amur Region/(2а)	2	2	VU (Vulnerable)
NA_1269	Angiospermae	Rosaceae	Potentilla	Potentilla wrangelii V. V. Petrovskii		Chukotka Autonomous Area/(3а)	3	3	NT (Near Threatened)
NA_1270	Angiospermae	Rosaceae	Prinsepia	Prinsepia sinensis (Oliv.) Oliv. ex Bean		Primorye Territory/(LR)	LR	3	NT (Near Threatened)
NA_1271	Angiospermae	Rosaceae	Prunus	Prunus fruticosa Pall.	Cerasus fruticosa (Pall.) Woronow	Omsk Region/(1),Tyumen Region/(3)	3	3	NT (Near Threatened)
NA_1272	Angiospermae	Rosaceae	Prunus	Prunus maackii Rupr.	Cerapadus glandulifolia (Rupr & Maxim.) V. A. Nedoluzhko	Primorye Territory/(VU)	VU	2	VU (Vulnerable)
NA_1273	Angiospermae	Rosaceae	Prunus	Prunus mandshurica (Maxim.) Koehne	Armeniaca mandshurica (Maxim.) Skvortsov	Primorye Territory/(VU)	VU	2	VU (Vulnerable)
NA_1274	Angiospermae	Rosaceae	Prunus	Prunus pedunculata (Pall.) Maxim.	Amygdalus pedunculata Pall.	Republic of Buryatia/(2_VU)	2	2	VU (Vulnerable)
NA_1275	Angiospermae	Rosaceae	Prunus	Prunus sargentii Rehd.	Cerasus sargentii (Rehd.) H. Ohba	Sakhalin Region/(3г)	3	3	NT (Near Threatened)
NA_1276	Angiospermae	Rosaceae	Prunus	Prunus sibirica L.	Armeniaca sibirica (L.) Lam.	Primorye Territory/(EN),Trans-Baikal Territory/(2),Republic of Buryatia/(3_NT)	3	3	NT (Near Threatened)
NA_1277	Angiospermae	Rosaceae	Prunus	Prunus ssiori F. Schmidt	Padus ssiori (F. Schmidt) C. K. Schneid.	Sakhalin Region/(3д)	3	3	NT (Near Threatened)
NA_1278	Angiospermae	Rosaceae	Prunus	Prunus tenella Batsch	Amygdalus nana L.	Kurgan Region/(2)	2	2	VU (Vulnerable)
NA_1279	Angiospermae	Rosaceae	Pyrus	Pyrus ussuriensis Maxim.		Jewish Autonomous Region/(3г),Amur Region/(3г)	3	3	NT (Near Threatened)
NA_1280	Angiospermae	Rosaceae	Rosa	Rosa koreana Kom.		Jewish Autonomous Region/(3в),Amur Region/(3в)	3	3	NT (Near Threatened)
NA_1281	Angiospermae	Rosaceae	Rosa	Rosa oxyacantha M. Bieb.		Krasnoyarsk Territory/(3)	3	3	NT (Near Threatened)
NA_1282	Angiospermae	Rosaceae	Rosa	Rosa spinosissima L.	Rosa pimpinellifolia L.	Krasnoyarsk Territory/(3),Republic of Khakassia/(2),	3	3	NT (Near Threatened)
NA_1283	Angiospermae	Rosaceae	Rubus	Rubus arcticus L.		Altai Territory/(3б)	3	3	NT (Near Threatened)
NA_1284	Angiospermae	Rosaceae	Rubus	Rubus caesius L.		Tyumen Region/(3)	3	3	NT (Near Threatened)
NA_1285	Angiospermae	Rosaceae	Rubus	Rubus pedatus Sm.		Kamchatka Territory/(2)	2	2	VU (Vulnerable)
NA_1286	Angiospermae	Rosaceae	Rubus	Rubus pseudojaponicus Koidz.		Sakhalin Region/(3д)	3	3	NT (Near Threatened)
NA_1287	Angiospermae	Rosaceae	Sanguisorba	Sanguisorba alpina Bunge		Irkutsk Region/(2)	2	2	VU (Vulnerable)
NA_1288	Angiospermae	Rosaceae	Sanguisorba	Sanguisorba azovtsevii I. N. Pshenichnaya & I. M. Krasnoborov		Republic of Altai/(2)	2	2	VU (Vulnerable)
NA_1289	Angiospermae	Rosaceae	Sanguisorba	Sanguisorba magnifica Schischkin & Komarov		Primorye Territory/(VU)	VU	2	VU (Vulnerable)
NA_1290	Angiospermae	Rosaceae	Sibbaldianthe	Sibbaldianthe adpressa (Bunge) Juz.		Republic of Sakha (Yakutia)/(3г)	3	3	NT (Near Threatened)
NA_1291	Angiospermae	Rosaceae	Sibiraea	Sibiraea laevigata (L.) Maxim.	Sibiraea altaiensis (Laxm.) C.K.Schneid.	Republic of Altai/(2),Altai Territory/(3а)	3	3	NT (Near Threatened)
NA_1292	Angiospermae	Rosaceae	Sieversia	Sieversia pusilla (Gaertn.) Hultén		Republic of Sakha (Yakutia)/(3д)	3	3	NT (Near Threatened)
NA_1293	Angiospermae	Rosaceae	Sorbaria	Sorbaria pallasii subsp. rhoifolia (Kom.) Worosch.	Sorbaria rhoifolia Komarov	Khabarovsk Territory/(3),Primorye Territory/(LR)	3	3	NT (Near Threatened)
NA_1294	Angiospermae	Rosaceae	Sorbocotoneaster	Sorbocotoneaster pozdnjakovii Pojark.		Khabarovsk Territory/(3),Republic of Sakha (Yakutia)/(1)	3	3	NT (Near Threatened)
NA_1295	Angiospermae	Rosaceae	Sorbus	Sorbus aucuparia subsp. glabrata (Wimm. & Grab.) Hedl.	Sorbus sibirica Hedl.	Trans-Baikal Territory/(3)	3	3	NT (Near Threatened)
NA_1296	Angiospermae	Rosaceae	Spiraea	Spiraea elegans Pojark.		Republic of Sakha (Yakutia)/(3б)	3	3	NT (Near Threatened)
NA_1297	Angiospermae	Rosaceae	Spiraea	Spiraea hypericifolia L.		Tomsk Region/(2),Tyumen Region/(3)	3	3	NT (Near Threatened)
NA_1298	Angiospermae	Rosaceae	Spiraea	Spiraea salicifolia L.	Sorbaria grandiflora Maxim.; Spiraea humilis Pojark.	Magadan Region/(3г),Republic of Sakha (Yakutia)/(3г)	3	3	NT (Near Threatened)
NA_1299	Angiospermae	Rosaceae	Spiraea	Spiraea schlothgauerae Ignatov. & Worosch.		Khabarovsk Territory/(2)	2	2	VU (Vulnerable)
NA_1300	Angiospermae	Rosaceae	Spiraea	Spiraea trilobata L.		Republic of Khakassia/(2)	2	2	VU (Vulnerable)
NA_1301	Angiospermae	Rhamnaceae	Rhamnus	Rhamnus davurica Pall.		Trans-Baikal Territory/(3),Republic of Buryatia/(3_NT)	3	3	NT (Near Threatened)
NA_1302	Angiospermae	Rhamnaceae	Rhamnus	Rhamnus diamantiaca Nakai		Khabarovsk Territory/(3)	3	3	NT (Near Threatened)
NA_1303	Angiospermae	Rhamnaceae	Rhamnus	Rhamnus erythroxylon Pall.		Trans-Baikal Territory/(3)	3	3	NT (Near Threatened)
NA_1304	Angiospermae	Rhamnaceae	Rhamnus	Rhamnus pissjaukovae O. A. Popova		Trans-Baikal Territory/(3)	3	3	NT (Near Threatened)
NA_1305	Angiospermae	Ulmaceae	Ulmus	Ulmus davidiana var. japonica (Rehd.) Nakai	Ulmus japonica (Rehd.) Sarg.	Trans-Baikal Territory/(2),Republic of Buryatia/(3_NT)	3	3	NT (Near Threatened)
NA_1306	Angiospermae	Moraceae	Morus	Morus australis Poir.	Morus bombycis Koidz.	Sakhalin Region/(3г)	3	3	NT (Near Threatened)
NA_1307	Angiospermae	Urticaceae	Boehmeria	Boehmeria japonica var. tenera (Blume) Friis & Wilmot-Dear	Boehmeria tricuspis (Hance) Makino	Sakhalin Region/(3г)	3	3	NT (Near Threatened)
NA_1308	Angiospermae	Urticaceae	Parietaria	Parietaria debilis Forst. fil.		Republic of Sakha (Yakutia)/(3г)	3	3	NT (Near Threatened)
NA_1309	Angiospermae	Urticaceae	Parietaria	Parietaria micrantha Ledeb.		Sverdlovsk Region/(3),Kurgan Region/(1)	3	3	NT (Near Threatened)
NA_1310	Angiospermae	Urticaceae	Pilea	Pilea japonica (Maxim.) Hand.-Mazz.	Achudemia japonica Maxim.	Khabarovsk Territory/(2),Jewish Autonomous Region/(3в)	3	3	NT (Near Threatened)
NA_1311	Angiospermae	Urticaceae	Urtica	Urtica laetevirens Maxim.		Khabarovsk Territory/(2)	2	2	VU (Vulnerable)
NA_1312	Angiospermae	Fagaceae	Quercus	Quercus dentata Thunb.		Sakhalin Region/(3г),Primorye Territory/(VU)	3	3	NT (Near Threatened)
NA_1313	Angiospermae	Fagaceae	Quercus	Quercus mongolica Fisch. ex Ledeb.		Trans-Baikal Territory/(1)	1	1	CR (Critically Endangered) or EN (Endangered)
NA_1314	Angiospermae	Myricaceae	Myrica	Myrica gale subsp. tomentosa (C. DC.) E. Murray	Myrica tomentosa (DC.) Aschers. & Graebn.	Magadan Region/(3г)	3	3	NT (Near Threatened)
NA_1315	Angiospermae	Juglandaceae	Juglans	Juglans ailanthifolia Carr.		Sakhalin Region/(3д)	3	3	NT (Near Threatened)
NA_1316	Angiospermae	Juglandaceae	Juglans	Juglans mandshurica Maxim.		Amur Region/(2а)	2	2	VU (Vulnerable)
NA_1317	Angiospermae	Betulaceae	Alnus	Alnus incana (L.) Moench		Omsk Region/(1)	1	1	CR (Critically Endangered) or EN (Endangered)
NA_1318	Angiospermae	Betulaceae	Betula	Betula ermanii Cham.		Republic of Sakha (Yakutia)/(2a)	2	2	VU (Vulnerable)
NA_1319	Angiospermae	Betulaceae	Betula	Betula humilis Schrank		Kurgan Region/(3)	3	3	NT (Near Threatened)
NA_1320	Angiospermae	Betulaceae	Betula	Betula maximowicziana Regel		Sakhalin Region/(1)	1	1	CR (Critically Endangered) or EN (Endangered)
NA_1321	Angiospermae	Betulaceae	Betula	Betula microphylla Bunge		Krasnoyarsk Territory/(3)	3	3	NT (Near Threatened)
NA_1322	Angiospermae	Betulaceae	Betula	Betula nana L.		Kurgan Region/(3),Chelyabinsk Region/(3_VU)	3	3	NT (Near Threatened)
NA_1323	Angiospermae	Betulaceae	Betula	Betula pubescens var. pubescens	Betula pubescens var. sibacademica Baranov	Kurgan Region/(4)	4	4	DD (Data Deficient)
NA_1324	Angiospermae	Betulaceae	Betula	Betula schmidtii Regel		Primorye Territory/(VU)	VU	2	VU (Vulnerable)
NA_1325	Angiospermae	Betulaceae	Corylus	Corylus heterophylla Fisch. ex Trautv.		Trans-Baikal Territory/(1)	1	1	CR (Critically Endangered) or EN (Endangered)
NA_1326	Angiospermae	Cucurbitaceae	Actinostemma	Actinostemma tenerum Griff.	Actinostemma lobatum (Maxim.) Maxim.	Trans-Baikal Territory/(4)	4	4	DD (Data Deficient)
NA_1327	Angiospermae	Cucurbitaceae	Gynostemma	Gynostemma pentaphyllum (Thunb.) Makino		Sakhalin Region/(2а)	2	2	VU (Vulnerable)
NA_1328	Angiospermae	Cucurbitaceae	Schizopepon	Schizopepon bryoniifolius Maxim.		Amur Region/(3г)	3	3	NT (Near Threatened)
NA_1329	Angiospermae	Cupressaceae	Juniperus	Juniperus communis L.		Kemerovo Region/(2),Tomsk Region/(3)	3	3	NT (Near Threatened)
NA_1330	Angiospermae	Celastraceae	Celastrus	Celastrus flagellaris Rupr.		Jewish Autonomous Region/(3д)	3	3	NT (Near Threatened)
NA_1331	Angiospermae	Celastraceae	Euonymus	Euonymus maackii Rupr.		Trans-Baikal Territory/(3)	3	3	NT (Near Threatened)
NA_1332	Angiospermae	Celastraceae	Euonymus	Euonymus sacrosancta Koidz.		Trans-Baikal Territory/(1),Republic of Buryatia/(3_NT),Irkutsk Region/(1)	3	3	NT (Near Threatened)
NA_1333	Angiospermae	Celastraceae	Parnassia	Parnassia kotzebuei Cham. & Schltdl. ex Spreng.		Republic of Sakha (Yakutia)/(3д)	3	3	NT (Near Threatened)
NA_1334	Angiospermae	Oxalidaceae	Oxalis	Oxalis acetosella L.		Republic of Sakha (Yakutia)/(3г)	3	3	NT (Near Threatened)
NA_1335	Angiospermae	Oxalidaceae	Oxalis	Oxalis obtriangulata Maxim.		Primorye Territory/(VU),Jewish Autonomous Region/(2а)	2	2	VU (Vulnerable)
NA_1336	Angiospermae	Hypericaceae	Hypericum	Hypericum ascyron subsp. gebleri (Ledeb.) N. Robson	Hypericum gebleri Ledeb.	Kamchatka Territory/(3),Republic of Sakha (Yakutia)/(3б)	3	3	NT (Near Threatened)
NA_1337	Angiospermae	Hypericaceae	Hypericum	Hypericum ascyron L.		Republic of Sakha (Yakutia)/(3),Novosibirsk Region/(3),Tomsk Region/(2),Omsk Region/(2),Sverdlovsk Region/(4)	3	3	NT (Near Threatened)
NA_1338	Angiospermae	Hypericaceae	Hypericum	Hypericum elegans Steph. ex Willd.		Omsk Region/(2),Tyumen Region/(2)	2	2	VU (Vulnerable)
NA_1339	Angiospermae	Hypericaceae	Hypericum	Hypericum hirsutum L.		Tyumen Region/(3)	3	3	NT (Near Threatened)
NA_1340	Angiospermae	Hypericaceae	Hypericum	Hypericum japonicum Thunb.	Hypericum laxum (Bl.) Koidz.	Primorye Territory/(EN)	EN	1	EN (Endangered)
NA_1341	Angiospermae	Elatinaceae	Elatine	Elatine alsinastrum L.		Kurgan Region/(3)	3	3	NT (Near Threatened)
NA_1342	Angiospermae	Elatinaceae	Elatine	Elatine hydropiper L.	Elatine orthosperma Düben.	Kamchatka Territory/(3),Magadan Region/(3б),Trans-Baikal Territory/(3),Republic of Buryatia/(3_NT),Irkutsk Region/(2),Tomsk Region/(3),Omsk Region/(2)	3	3	NT (Near Threatened)
NA_1343	Angiospermae	Elatinaceae	Elatine	Elatine triandra Schkuhr		Republic of Buryatia/(2_VU)	2	2	VU (Vulnerable)
NA_1344	Angiospermae	Violaceae	Viola	Viola alexandrowiana (W. Beck.) Juz.		Republic of Buryatia/(3_NT),Irkutsk Region/(3)	3	3	NT (Near Threatened)
NA_1345	Angiospermae	Violaceae	Viola	Viola arcuata subsp. amurica (W. Becker) Y. S. Chen	Viola amurica W. Becker	Republic of Sakha (Yakutia)/(3д)	3	3	NT (Near Threatened)
NA_1346	Angiospermae	Violaceae	Viola	Viola canina L.		Trans-Baikal Territory/(3)	3	3	NT (Near Threatened)
NA_1347	Angiospermae	Violaceae	Viola	Viola chassanica R. I. Korkishko		Primorye Territory/(CR)	CR	1	CR (Critically Endangered)
NA_1348	Angiospermae	Violaceae	Viola	Viola dactyloides Roem. & Schult.		Republic of Sakha (Yakutia)/(3г),Krasnoyarsk Territory/(3),Republic of Tuva/(3),Republic of Khakassia/(3)	3	3	NT (Near Threatened)
NA_1349	Angiospermae	Violaceae	Viola	Viola diamantiaca Nakai		Primorye Territory/(CR)	CR	1	CR (Critically Endangered)
NA_1350	Angiospermae	Violaceae	Viola	Viola disjuncta W. Becker	Viola atroviolacea W. Beck.	Krasnoyarsk Territory/(2)	2	2	VU (Vulnerable)
NA_1351	Angiospermae	Violaceae	Viola	Viola dissecta var. incisa (Turcz.) Y. S. Chen	Viola incisa Turcz.	Primorye Territory/(CR),Amur Region/(2а),Republic of Buryatia/(1б_EN),Irkutsk Region/(1),Krasnoyarsk Territory/(1),Republic of Tuva/(1),Republic of Khakassia/(1),Republic of Altai/(2),Altai Territory/(1),Novosibirsk Region/(2)	2	2	VU (Vulnerable)
NA_1352	Angiospermae	Violaceae	Viola	Viola dissecta Ledeb.		Krasnoyarsk Territory/(3),Kemerovo Region/(3),Tomsk Region/(1)	3	3	NT (Near Threatened)
NA_1353	Angiospermae	Violaceae	Viola	Viola epipsila subsp.epipsila	Viola brachyceras Turcz.	Khabarovsk Territory/(3),Khanty-Mansi Autonomous Area – Yugra/(4)	3	3	NT (Near Threatened)
NA_1354	Angiospermae	Violaceae	Viola	Viola fischeri W. Becker		Altai Territory/(2а)	2	2	VU (Vulnerable)
NA_1355	Angiospermae	Violaceae	Viola	Viola kusnezowiana W. Becker		Jewish Autonomous Region/(3г),Republic of Sakha (Yakutia)/(3д)	3	3	NT (Near Threatened)
NA_1356	Angiospermae	Violaceae	Viola	Viola mauritii Tepl.		Khabarovsk Territory/(4),Sverdlovsk Region/(2),Chelyabinsk Region/(2_EN)	2	2	VU (Vulnerable)
NA_1357	Angiospermae	Violaceae	Viola	Viola milanae Vl. V. Nikitin		Republic of Khakassia/(4)	4	4	DD (Data Deficient)
NA_1358	Angiospermae	Violaceae	Viola	Viola muehldorfii Kiss.		Khabarovsk Territory/(3),Jewish Autonomous Region/(2а),Amur Region/(3г)	3	3	NT (Near Threatened)
NA_1359	Angiospermae	Violaceae	Viola	Viola odorata L.		Chelyabinsk Region/(3_VU)	3	3	VU (Vulnerable)
NA_1360	Angiospermae	Violaceae	Viola	Viola pacifica Juz.		Amur Region/(2а)	2	2	VU (Vulnerable)
NA_1361	Angiospermae	Violaceae	Viola	Viola patrinii Ging.		Republic of Sakha (Yakutia)/(3г),Krasnoyarsk Territory/(3),Republic of Tuva/(3)	3	3	NT (Near Threatened)
NA_1362	Angiospermae	Violaceae	Viola	Viola phalacrocarpa Maxim.		Amur Region/(2а)	2	2	VU (Vulnerable)
NA_1363	Angiospermae	Violaceae	Viola	Viola selkirkii Pursh ex Goldie		Republic of Khakassia/(2)	2	2	VU (Vulnerable)
NA_1364	Angiospermae	Violaceae	Viola	Viola tenuicornis subsp. trichosepala W. Becker	Viola trichosepala (W. Becker) Juz.	Jewish Autonomous Region/(2а),Republic of Buryatia/(3_NT)	3	3	NT (Near Threatened)
NA_1365	Angiospermae	Violaceae	Viola	Viola tigirekica Vl. V. Nikitin		Altai Territory/(2а)	2	2	VU (Vulnerable)
NA_1366	Angiospermae	Violaceae	Viola	Viola uniflora L.		Jewish Autonomous Region/(2б),Republic of Sakha (Yakutia)/(3г)	3	3	NT (Near Threatened)
NA_1367	Angiospermae	Violaceae	Viola	Viola variegata Fisch. ex Link	Viola ircutiana Turcz.	Amur Region/(1),Republic of Buryatia/(3_NT),Irkutsk Region/(1)	3	3	NT (Near Threatened)
NA_1368	Angiospermae	Salicaceae	Chosenia	Chosenia cardiophylla (Trautv. & C. A. Mey.) N Chao	Salix cardiophylla Trautv. & Mey.	Republic of Sakha (Yakutia)/(3б)	3	3	NT (Near Threatened)
NA_1369	Angiospermae	Salicaceae	Populus	Populus alba L.		Kemerovo Region/(3)	3	3	NT (Near Threatened)
NA_1370	Angiospermae	Salicaceae	Populus	Populus amurensis Kom.		Khabarovsk Territory/(1)	1	1	CR (Critically Endangered) or EN (Endangered)
NA_1371	Angiospermae	Salicaceae	Populus	Populus balsamifera L.		Chukotka Autonomous Area/(3г)	3	3	NT (Near Threatened)
NA_1372	Angiospermae	Salicaceae	Salix	Salix alexii-skvortzovii A.P. Khokhr.	Salix alexii-skvortsovii A.P. Khokhr.	Republic of Sakha (Yakutia)/(3д)	3	3	NT (Near Threatened)
NA_1373	Angiospermae	Salicaceae	Salix	Salix arbuscula L.		Yamal-Nenets Autonomous Area/(3),Khanty-Mansi Autonomous Area – Yugra/(3),Sverdlovsk Region/(3)	3	3	NT (Near Threatened)
NA_1374	Angiospermae	Salicaceae	Salix	Salix arctica Pallas		Chelyabinsk Region/(3_VU)	3	3	VU (Vulnerable)
NA_1375	Angiospermae	Salicaceae	Salix	Salix berberifolia subsp. berberifolia	Salix kimurana (Miyabe & Tatewaki) Miyabe & Tatewaki	Sakhalin Region/(3а)	3	3	NT (Near Threatened)
NA_1376	Angiospermae	Salicaceae	Salix	Salix caesia Vill.	Salix coesia Vill.	Republic of Sakha (Yakutia)/(3г)	3	3	NT (Near Threatened)
NA_1377	Angiospermae	Salicaceae	Salix	Salix darpirensis Jurtz. & A. Khokhr.		Magadan Region/(3а),Republic of Sakha (Yakutia)/(3д)	3	3	NT (Near Threatened)
NA_1378	Angiospermae	Salicaceae	Salix	Salix fuscescens Anderss.		Yamal-Nenets Autonomous Area/(3)	3	3	NT (Near Threatened)
NA_1379	Angiospermae	Salicaceae	Salix	Salix gordejevii Y. L. Chang & Skvortsov		Trans-Baikal Territory/(1)	1	1	CR (Critically Endangered) or EN (Endangered)
NA_1380	Angiospermae	Salicaceae	Salix	Salix integra Thunb.		Amur Region/(3г)	3	3	NT (Near Threatened)
NA_1381	Angiospermae	Salicaceae	Salix	Salix magadanensis Nedol.		Magadan Region/(3а)	3	3	NT (Near Threatened)
NA_1382	Angiospermae	Salicaceae	Salix	Salix myrsinites L.		Yamal-Nenets Autonomous Area/(3),Sverdlovsk Region/(3)	3	3	NT (Near Threatened)
NA_1383	Angiospermae	Salicaceae	Salix	Salix nakamurana subsp. kurilensis (Koidz.) Hiroyoshi Ohashi	Salix kurilensis Koidz.	Kamchatka Territory/(3)	3	3	NT (Near Threatened)
NA_1384	Angiospermae	Salicaceae	Salix	Salix nummularia Anderss.		Amur Region/(3б)	3	3	NT (Near Threatened)
NA_1385	Angiospermae	Salicaceae	Salix	Salix ovalifolia Trautv.		Kamchatka Territory/(3)	3	3	NT (Near Threatened)
NA_1386	Angiospermae	Salicaceae	Salix	Salix phlebophylla Anderss.		Republic of Sakha (Yakutia)/(3г)	3	3	NT (Near Threatened)
NA_1387	Angiospermae	Salicaceae	Salix	Salix pyrolifolia Ledeb.		Magadan Region/(3г)	3	3	NT (Near Threatened)
NA_1388	Angiospermae	Salicaceae	Salix	Salix rectijulis Ledeb. ex Trautv.		Republic of Sakha (Yakutia)/(3г)	3	3	NT (Near Threatened)
NA_1389	Angiospermae	Salicaceae	Salix	Salix reinii Franch. & Savat.		Primorye Territory/(EN)	EN	1	EN (Endangered)
NA_1390	Angiospermae	Salicaceae	Salix	Salix reticulata L.		Amur Region/(3б),Chelyabinsk Region/(1_CR)	3	3	NT (Near Threatened)
NA_1391	Angiospermae	Salicaceae	Salix	Salix rorida Lacksch.		Kamchatka Territory/(3)	3	3	NT (Near Threatened)
NA_1392	Angiospermae	Salicaceae	Salix	Salix rotundifolia Trautv.		Republic of Sakha (Yakutia)/(3б)	3	3	NT (Near Threatened)
NA_1393	Angiospermae	Euphorbiaceae	Euphorbia	Euphorbia altaica Ledeb.	Euphorbia ambukensis Stepanov	Krasnoyarsk Territory/(3)	3	3	NT (Near Threatened)
NA_1394	Angiospermae	Euphorbiaceae	Euphorbia	Euphorbia bagyrensis Stepanov		Krasnoyarsk Territory/(2)	2	2	VU (Vulnerable)
NA_1395	Angiospermae	Euphorbiaceae	Euphorbia	Euphorbia dahurica Peschkova		Trans-Baikal Territory/(3)	3	3	NT (Near Threatened)
NA_1396	Angiospermae	Euphorbiaceae	Euphorbia	Euphorbia esula subsp. esula	Euphorbia karoi Freyn	Trans-Baikal Territory/(3),Irkutsk Region/(1)	3	3	NT (Near Threatened)
NA_1397	Angiospermae	Euphorbiaceae	Euphorbia	Euphorbia esula var. cyparissioides Boiss.	Euphorbia leoncroizatii Oudejans	Primorye Territory/(CR)	CR	1	CR (Critically Endangered)
NA_1398	Angiospermae	Euphorbiaceae	Euphorbia	Euphorbia fischeriana Steud.		Trans-Baikal Territory/(2)	2	2	VU (Vulnerable)
NA_1399	Angiospermae	Euphorbiaceae	Euphorbia	Euphorbia kirimzjulica Stepanov		Krasnoyarsk Territory/(1)	1	1	CR (Critically Endangered) or EN (Endangered)
NA_1400	Angiospermae	Euphorbiaceae	Euphorbia	Euphorbia lucida Waldst. & Kit.		Sverdlovsk Region/(4)	4	4	DD (Data Deficient)
NA_1401	Angiospermae	Euphorbiaceae	Euphorbia	Euphorbia macrorhiza Ledeb.		Republic of Altai/(3)	3	3	NT (Near Threatened)
NA_1402	Angiospermae	Euphorbiaceae	Euphorbia	Euphorbia potaninii Prokh.		Republic of Tuva/(2)	2	2	VU (Vulnerable)
NA_1403	Angiospermae	Euphorbiaceae	Euphorbia	Euphorbia rupestris Ledeb.		Republic of Altai/(3)	3	3	NT (Near Threatened)
NA_1404	Angiospermae	Euphorbiaceae	Euphorbia	Euphorbia seguieriana subsp. seguieriana	Euphorbia gerardiana Jacq.	Kurgan Region/(2)	2	2	VU (Vulnerable)
NA_1405	Angiospermae	Linaceae	Linum	Linum altaicum Ledeb. ex Juz.		Kemerovo Region/(1)	1	1	CR (Critically Endangered) or EN (Endangered)
NA_1406	Angiospermae	Linaceae	Linum	Linum catharticum L.	Cathartolinum catharticum (L.) Smallёё	Kurgan Region/(1),Chelyabinsk Region/(1_CR)	1	1	CR (Critically Endangered)
NA_1407	Angiospermae	Linaceae	Linum	Linum komarovii subsp. boreale (Juz.) T. V. Egorova	Linum boreale Juz.; L. komarovii Juz.	Yamal-Nenets Autonomous Area/(3),Khanty-Mansi Autonomous Area – Yugra/(1),Sverdlovsk Region/(3)	3	3	NT (Near Threatened)
NA_1408	Angiospermae	Linaceae	Linum	Linum komarovii Juz.		Krasnoyarsk Territory/(3)	3	3	NT (Near Threatened)
NA_1409	Angiospermae	Linaceae	Linum	Linum perenne L.		Kemerovo Region/(3),Omsk Region/(2),Chelyabinsk Region/(3_VU)	3	3	NT (Near Threatened)
NA_1410	Angiospermae	Linaceae	Linum	Linum ucranicum Czern. ex Gruner	Linum uralense Juz.	Chelyabinsk Region/(1_CR)	1	1	CR (Critically Endangered)
NA_1411	Angiospermae	Linaceae	Linum	Linum violascens Bunge		Republic of Altai/(2)	2	2	VU (Vulnerable)
NA_1412	Angiospermae	Phyllanthaceae	Flueggea	Flueggea suffruticosa (Pall.) Baill.	Securinega suffruticosa (Pall.) Rehder	Jewish Autonomous Region/(3в),Trans-Baikal Territory/(3)	3	3	NT (Near Threatened)
NA_1413	Angiospermae	Phyllanthaceae	Phyllanthus	Phyllanthus ussuriensis Rupr. & Maxim.		Khabarovsk Territory/(3),Primorye Territory/(VU)	3	3	NT (Near Threatened)
NA_1414	Angiospermae	Geraniaceae	Erodium	Erodium tataricum Willd.		Republic of Khakassia/(3)	3	3	NT (Near Threatened)
NA_1415	Angiospermae	Geraniaceae	Erodium	Erodium tibetanum Edgew. & Hook. fil.		Republic of Altai/(3)	3	3	NT (Near Threatened)
NA_1416	Angiospermae	Geraniaceae	Geranium	Geranium palustre L.		Chelyabinsk Region/(3_VU)	3	3	VU (Vulnerable)
NA_1417	Angiospermae	Geraniaceae	Geranium	Geranium robertianum L.		Republic of Altai/(3),Kemerovo Region/(3)	3	3	NT (Near Threatened)
NA_1418	Angiospermae	Geraniaceae	Geranium	Geranium sanguineum L.		Kurgan Region/(2)	2	2	VU (Vulnerable)
NA_1419	Angiospermae	Lythraceae	Lythrum	Lythrum borysthenicum (Schrank) Litv.	Middendorfia borysthenica (Schrank) Trautv.	Novosibirsk Region/(1)	1	1	CR (Critically Endangered) or EN (Endangered)
NA_1420	Angiospermae	Lythraceae	Lythrum	Lythrum salicaria subsp. intermedium Ledebour ex Colla	Lythrum intermedium Ledeb. ex Turcz.	Trans-Baikal Territory/(3),Republic of Buryatia/(3_NT)	3	3	NT (Near Threatened)
NA_1421	Angiospermae	Lythraceae	Lythrum	Lythrum volgense D. A. Webb	Peplis alternifolia Bieb.	Novosibirsk Region/(1),Kurgan Region/(2)	2	2	VU (Vulnerable)
NA_1422	Angiospermae	Lythraceae	Trapa	Trapa incisa var. maximowiczii (Korshinsky) C. J. Chen	Trapa maximowiczii Korshinsky	Primorye Territory/(VU)	VU	2	VU (Vulnerable)
NA_1423	Angiospermae	Lythraceae	Trapa	Trapa incisa Sieb. & Zucc.		Khabarovsk Territory/(2),Primorye Territory/(VU)	2	2	VU (Vulnerable)
NA_1424	Angiospermae	Lythraceae	Trapa	Trapa natans var. japonica Nakano	Trapa japonica Flerov	Khabarovsk Territory/(2),Primorye Territory/(VU)	2	2	VU (Vulnerable)
NA_1425	Angiospermae	Lythraceae	Trapa	Trapa natans L.	Trapa manshurica Flerow	Khabarovsk Territory/(3),Primorye Territory/(VU),Amur Region/(2а),Trans-Baikal Territory/(1),Republic of Buryatia/(1б_EN),Irkutsk Region/(1),Krasnoyarsk Territory/(1),Republic of Altai/(1),Altai Territory/(2в),Novosibirsk Region/(3),Tomsk Region/(1)	3	3	NT (Near Threatened)
NA_1426	Angiospermae	Onagraceae	Circaea	Circaea alpina subsp. caulescens (Kom.) Tatew.	Circaea caulescens (Komarov) Nakai ex Hara	Republic of Buryatia/(3_NT),Irkutsk Region/(2),Krasnoyarsk Territory/(1)	3	3	NT (Near Threatened)
NA_1427	Angiospermae	Onagraceae	Circaea	Circaea alpina L.		Magadan Region/(3б),Republic of Sakha (Yakutia)/(3г),Kurgan Region/(2)	3	3	NT (Near Threatened)
NA_1428	Angiospermae	Onagraceae	Circaea	Circaea canadensis var. quadrisulcata (Maximowicz) Boufford	Circaea quadrisulcata (Maxim.) Franch. & Sav.	Republic of Buryatia/(1б_EN),Irkutsk Region/(2),Sverdlovsk Region/(1),Chelyabinsk Region/(3_VU)	3	3	NT (Near Threatened)
NA_1429	Angiospermae	Onagraceae	Circaea	Circaea lutetiana L.		Trans-Baikal Territory/(1),Republic of Khakassia/(2)	2	2	VU (Vulnerable)
NA_1430	Angiospermae	Onagraceae	Epilobium	Epilobium fauriei Lev.		Kamchatka Territory/(3)	3	3	NT (Near Threatened)
NA_1431	Angiospermae	Onagraceae	Epilobium	Epilobium hirsutum L.		Krasnoyarsk Territory/(2)	2	2	VU (Vulnerable)
NA_1432	Angiospermae	Onagraceae	Epilobium	Epilobium montanum L.		Republic of Buryatia/(3_NT),Irkutsk Region/(3),Krasnoyarsk Territory/(2)	3	3	NT (Near Threatened)
NA_1433	Angiospermae	Nitrariaceae	Nitraria	Nitraria schoberi L.		Omsk Region/(1)	1	1	CR (Critically Endangered) or EN (Endangered)
NA_1434	Angiospermae	Nitrariaceae	Nitraria	Nitraria sibirica (DC.) Pall.		Trans-Baikal Territory/(3),Republic of Buryatia/(3_NT),Irkutsk Region/(0),Republic of Khakassia/(3),Republic of Altai/(2),Chelyabinsk Region/(1_CR)	3	3	NT (Near Threatened)
NA_1435	Angiospermae	Nitrariaceae	Peganum	Peganum nigellastrum Bunge		Republic of Buryatia/(3_NT)	3	3	NT (Near Threatened)
NA_1436	Angiospermae	Sapindaceae	Acer	Acer japonicum C. P. Thunberg ex A. Murray		Sakhalin Region/(1)	1	1	CR (Critically Endangered) or EN (Endangered)
NA_1437	Angiospermae	Rutaceae	Dictamnus	Dictamnus dasycarpus Turcz.		Trans-Baikal Territory/(3)	3	3	NT (Near Threatened)
NA_1438	Angiospermae	Rutaceae	Phellodendron	Phellodendron amurense var. sachalinense Fr. Schmidt	Phellodendron sachalinense (Fr. Schmidt) Sarg.	Sakhalin Region/(3д)	3	3	NT (Near Threatened)
NA_1439	Angiospermae	Rutaceae	Phellodendron	Phellodendron amurense Rupr.		Amur Region/(2)	2	2	VU (Vulnerable)
NA_1440	Angiospermae	Malvaceae	Alcea	Alcea froloviana (Litw.) Iljin		Altai Territory/(2a)	2	2	VU (Vulnerable)
NA_1441	Angiospermae	Malvaceae	Alcea	Alcea nudiflora (Lindl.) Boiss.		Altai Territory/(3б)	3	3	NT (Near Threatened)
NA_1442	Angiospermae	Malvaceae	Althaea	Althaea officinalis L.		Kemerovo Region/(2),Omsk Region/(3),Kurgan Region/(3)	3	3	NT (Near Threatened)
NA_1443	Angiospermae	Malvaceae	Tilia	Tilia amurensis var. sibirica (Fisch. ex Bayer) Y. C. Zhu	Tilia sibirica Bayer	Altai Territory/(2a),Kemerovo Region/(2)	2	2	VU (Vulnerable)
NA_1444	Angiospermae	Malvaceae	Tilia	Tilia amurensis var. taquetii (C. K. Schneid.) Liou & Li	Tilia taquetii C. K. Schneid.	Amur Region/(4)	4	4	DD (Data Deficient)
NA_1445	Angiospermae	Malvaceae	Tilia	Tilia amurensis Rupr.		Amur Region/(2а)	2	2	VU (Vulnerable)
NA_1446	Angiospermae	Malvaceae	Tilia	Tilia cordata Mill.		Novosibirsk Region/(3),Tomsk Region/(2),Omsk Region/(3),Khanty-Mansi Autonomous Area – Yugra/(3),Tyumen Region/(3),Kurgan Region/(3)	3	3	NT (Near Threatened)
NA_1447	Angiospermae	Malvaceae	Tilia	Tilia maximowicziana Shiras.		Sakhalin Region/(1)	1	1	CR (Critically Endangered) or EN (Endangered)
NA_1448	Angiospermae	Malvaceae	Tilia	Tilia nasczokinii N. V. Stepanov		Krasnoyarsk Territory/(1)	1	1	CR (Critically Endangered) or EN (Endangered)
NA_1449	Angiospermae	Thymelaeaceae	Daphne	Daphne altaica Pall.		Republic of Altai/(2)	2	2	VU (Vulnerable)
NA_1450	Angiospermae	Thymelaeaceae	Daphne	Daphne mezereum L.		Republic of Buryatia/(2_VU),Irkutsk Region/(3),Republic of Altai/(3),Altai Territory/(3б),Kurgan Region/(2)	3	3	NT (Near Threatened)
NA_1451	Angiospermae	Thymelaeaceae	Diarthron	Diarthron altaicum (Thieb.) Kit Tan	Stelleropsis altaica (Thieb. ex Pers.) Pobedim.	Republic of Altai/(3),Altai Territory/(3а)	3	3	NT (Near Threatened)
NA_1452	Angiospermae	Thymelaeaceae	Diarthron	Diarthron linifolium Turcz.		Amur Region/(3б)	3	3	NT (Near Threatened)
NA_1453	Angiospermae	Thymelaeaceae	Stellera	Stellera chamaejasme L.		Amur Region/(3г)	3	3	NT (Near Threatened)
NA_1454	Angiospermae	Cistaceae	Helianthemum	Helianthemum canum subsp. baschkirorum	Helianthemum baschkirorum Juzepczuk	Chelyabinsk Region/(2_EN)	2	2	EN (Endangered)
NA_1455	Angiospermae	Cistaceae	Helianthemum	Helianthemum nummularium (L.) Miller		Sverdlovsk Region/(3)	3	3	NT (Near Threatened)
NA_1456	Angiospermae	Brassicaceae	Alyssum	Alyssum lenense Adams		Omsk Region/(2),Tyumen Region/(3),Sverdlovsk Region/(3)	3	3	NT (Near Threatened)
NA_1457	Angiospermae	Brassicaceae	Alyssum	Alyssum obovatum (C.A. Mey.) Turcz.	Alyssopsis obovatum (C.A. Mey.) Turcz.	Khabarovsk Territory/(3),Omsk Region/(1),Yamal-Nenets Autonomous Area/(3),Khanty-Mansi Autonomous Area – Yugra/(3),Tyumen Region/(3)	3	3	NT (Near Threatened)
NA_1458	Angiospermae	Brassicaceae	Alyssum	Alyssum tortuosum Waldst. & Kit. ex Willd.		Novosibirsk Region/(1)	1	1	CR (Critically Endangered) or EN (Endangered)
NA_1459	Angiospermae	Brassicaceae	Alyssum	Alyssum turkestanicum Regel & Schmalh.		Krasnoyarsk Territory/(3)	3	3	NT (Near Threatened)
NA_1460	Angiospermae	Brassicaceae	Aphragmus	Aphragmus eschscholtzianus Andrz.		Chukotka Autonomous Area/(2)	2	2	VU (Vulnerable)
NA_1461	Angiospermae	Brassicaceae	Aphragmus	Aphragmus involucratus (Bunge) O.E. Schulz		Republic of Tuva/(2),Republic of Altai/(3)	3	3	NT (Near Threatened)
NA_1462	Angiospermae	Brassicaceae	Arabis	Arabis alpina L.		Khanty-Mansi Autonomous Area – Yugra/(3)	3	3	NT (Near Threatened)
NA_1463	Angiospermae	Brassicaceae	Armoracia	Armoracia sisymbrioides (DC.) Cajand.		Kurgan Region/(3)	3	3	NT (Near Threatened)
NA_1464	Angiospermae	Brassicaceae	Boechera	Boechera falcata (Turcz.) Al-Shehbaz	Arabis turczaninowii Ledeb.	Republic of Sakha (Yakutia)/(3д)	3	3	NT (Near Threatened)
NA_1465	Angiospermae	Brassicaceae	Borodinia	Borodinia macrophylla (Turcz.) O.E. Schulz		Khabarovsk Territory/(3),Trans-Baikal Territory/(3),Republic of Buryatia/(3_NT),Irkutsk Region/(2)	3	3	NT (Near Threatened)
NA_1466	Angiospermae	Brassicaceae	Braya	Braya pilosa Hook.		Krasnoyarsk Territory/(3)	3	3	NT (Near Threatened)
NA_1467	Angiospermae	Brassicaceae	Braya	Braya rosea (Turcz.) Bunge	Braya aenea Bunge	Krasnoyarsk Territory/(4)	4	4	DD (Data Deficient)
NA_1468	Angiospermae	Brassicaceae	Braya	Braya siliquosa Bunge		Khabarovsk Territory/(3)	3	3	NT (Near Threatened)
NA_1469	Angiospermae	Brassicaceae	Cardamine	Cardamine amara L.		Novosibirsk Region/(2)	2	2	VU (Vulnerable)
NA_1470	Angiospermae	Brassicaceae	Cardamine	Cardamine glanduligera O. Schwarz	Dentaria sibirica (O.E. Schulz) N. Busch	Krasnoyarsk Territory/(3),Republic of Khakassia/(3),Republic of Altai/(2),Altai Territory/(3а)	3	3	NT (Near Threatened)
NA_1471	Angiospermae	Brassicaceae	Cardamine	Cardamine impatiens L.		Irkutsk Region/(2),Krasnoyarsk Territory/(3)	3	3	NT (Near Threatened)
NA_1472	Angiospermae	Brassicaceae	Cardamine	Cardamine leucantha (Tausch) O.E.Schulz	Cardamine tomentella (Vorosch.) Shlotg.	Khabarovsk Territory/(3)	3	3	NT (Near Threatened)
NA_1473	Angiospermae	Brassicaceae	Cardamine	Cardamine macrophylla Willd.		Chelyabinsk Region/(3_VU)	3	3	VU (Vulnerable)
NA_1474	Angiospermae	Brassicaceae	Cardamine	Cardamine microphylla Adams		Krasnoyarsk Territory/(3)	3	3	NT (Near Threatened)
NA_1475	Angiospermae	Brassicaceae	Cardamine	Cardamine nymanii Gand.		Khanty-Mansi Autonomous Area – Yugra/(3)	3	3	NT (Near Threatened)
NA_1476	Angiospermae	Brassicaceae	Cardamine	Cardamine parviflora L.		Novosibirsk Region/(3)	3	3	NT (Near Threatened)
NA_1477	Angiospermae	Brassicaceae	Cardamine	Cardamine pedata Regel & Tiling		Kamchatka Territory/(3),Khabarovsk Territory/(3)	3	3	NT (Near Threatened)
NA_1478	Angiospermae	Brassicaceae	Cardamine	Cardamine purpurea Cham. & Schltdl.		Chukotka Autonomous Area/(3д)	3	3	NT (Near Threatened)
NA_1479	Angiospermae	Brassicaceae	Cardamine	Cardamine sphenophylla Jurtzev		Chukotka Autonomous Area/(3а)	3	3	NT (Near Threatened)
NA_1480	Angiospermae	Brassicaceae	Cardamine	Cardamine trifida (Lam. ex Poir.) B.M.G. Jones		Republic of Tuva/(2),Republic of Khakassia/(3),Altai Territory/(3б),Kemerovo Region/(2),Tomsk Region/(1),Sverdlovsk Region/(2),Chelyabinsk Region/(3_VU)	3	3	NT (Near Threatened)
NA_1481	Angiospermae	Brassicaceae	Cardamine	Cardamine victoris N. Busch		Magadan Region/(3д),Khabarovsk Territory/(3),Sakhalin Region/(3г)	3	3	NT (Near Threatened)
NA_1482	Angiospermae	Brassicaceae	Clausia	Clausia aprica (Stephan) Korn.-Trotzky		Omsk Region/(1),Sverdlovsk Region/(3),Kurgan Region/(3)	3	3	NT (Near Threatened)
NA_1483	Angiospermae	Brassicaceae	Cochlearia	Cochlearia groenlandica L.	Cochlearia arctica Schlecht. ex DC.	Sverdlovsk Region/(4)	4	4	DD (Data Deficient)
NA_1484	Angiospermae	Brassicaceae	Draba	Draba alpina L.		Kamchatka Territory/(3)	3	3	NT (Near Threatened)
NA_1485	Angiospermae	Brassicaceae	Draba	Draba baicalensis Tolm.		Republic of Buryatia/(3_NT)	3	3	NT (Near Threatened)
NA_1486	Angiospermae	Brassicaceae	Draba	Draba cinerea Adams		Khanty-Mansi Autonomous Area – Yugra/(3)	3	3	NT (Near Threatened)
NA_1487	Angiospermae	Brassicaceae	Draba	Draba corymbosa R. Br. ex DC	Draba barbata Pohle	Krasnoyarsk Territory/(4)	4	4	DD (Data Deficient)
NA_1488	Angiospermae	Brassicaceae	Draba	Draba fladnizensis Wulfen		Khanty-Mansi Autonomous Area – Yugra/(3)	3	3	NT (Near Threatened)
NA_1489	Angiospermae	Brassicaceae	Draba	Draba grandis Langsd. ex Fisch.	Nesodraba grandis (Langsd. ex Fisch.) Greene	Chukotka Autonomous Area/(2),Kamchatka Territory/(VU)	2	2	VU (Vulnerable)
NA_1490	Angiospermae	Brassicaceae	Draba	Draba magadanensis Berkut. & A.P. Khokhr.		Magadan Region/(3а)	3	3	NT (Near Threatened)
NA_1491	Angiospermae	Brassicaceae	Draba	Draba majae Berkut. & A.P. Khokhr.		Magadan Region/(3а)	3	3	NT (Near Threatened)
NA_1492	Angiospermae	Brassicaceae	Draba	Draba nivalis Lilj.		Krasnoyarsk Territory/(4)	4	4	DD (Data Deficient)
NA_1493	Angiospermae	Brassicaceae	Draba	Draba pohlei Tolm.		Krasnoyarsk Territory/(4)	4	4	DD (Data Deficient)
NA_1494	Angiospermae	Brassicaceae	Draba	Draba prozorovskii Tolm.		Krasnoyarsk Territory/(4)	4	4	DD (Data Deficient)
NA_1495	Angiospermae	Brassicaceae	Draba	Draba sambukii Tolm.		Krasnoyarsk Territory/(4)	4	4	DD (Data Deficient)
NA_1496	Angiospermae	Brassicaceae	Draba	Draba sibirica (Pall.) Thell.		Kurgan Region/(3)	3	3	NT (Near Threatened)
NA_1497	Angiospermae	Brassicaceae	Draba	Draba stenopetala Trautv.		Kamchatka Territory/(3)	3	3	NT (Near Threatened)
NA_1498	Angiospermae	Brassicaceae	Draba	Draba taimyrensis Tolm.		Krasnoyarsk Territory/(4)	4	4	DD (Data Deficient)
NA_1499	Angiospermae	Brassicaceae	Draba	Draba tolmatchevii Petrovsky		Chukotka Autonomous Area/(3а)	3	3	NT (Near Threatened)
NA_1500	Angiospermae	Brassicaceae	Erysimum	Erysimum flavum subsp. altaicum (C.A. Mey.) Polozhij		Kemerovo Region/(3)	3	3	NT (Near Threatened)
NA_1501	Angiospermae	Brassicaceae	Erysimum	Erysimum montanum Crantz	Syrenia montana (Pall.) Klokov	Novosibirsk Region/(3)	3	3	NT (Near Threatened)
NA_1502	Angiospermae	Brassicaceae	Eutrema	Eutrema altaicum (C.A. Mey.) Al-Shehbaz & S.I. Warwick	Taphrospermum altaicum C.A. Mey.	Republic of Tuva/(3)	3	3	NT (Near Threatened)
NA_1503	Angiospermae	Brassicaceae	Eutrema	Eutrema cordifolium Turcz. ex Ledeb.		Republic of Buryatia/(2_VU),Irkutsk Region/(1),Krasnoyarsk Territory/(1)	2	2	VU (Vulnerable)
NA_1504	Angiospermae	Brassicaceae	Eutrema	Eutrema edwardsii R. Br.		Khabarovsk Territory/(3),Amur Region/(3в)	3	3	NT (Near Threatened)
NA_1505	Angiospermae	Brassicaceae	Eutrema	Eutrema integrifolium (DC.) Bunge		Krasnoyarsk Territory/(1)	1	1	CR (Critically Endangered) or EN (Endangered)
NA_1506	Angiospermae	Brassicaceae	Eutrema	Eutrema japonicum (Miq.) Koidz.		Sakhalin Region/(3д)	3	3	NT (Near Threatened)
NA_1507	Angiospermae	Brassicaceae	Eutrema	Eutrema salsugineum (Pall.) Al-Shehbaz & S.I. Warwick	Thellungiella salsuginea (Pall.) O.E. Schulz	Kemerovo Region/(3)	3	3	NT (Near Threatened)
NA_1508	Angiospermae	Brassicaceae	Galitzkya	Galitzkya spathulata (Stephan) V.V. Botschantz.		Altai Territory/(2б)	2	2	VU (Vulnerable)
NA_1509	Angiospermae	Brassicaceae	Goldbachia	Goldbachia ikonnikovii Vassilcz.		Republic of Tuva/(3)	3	3	NT (Near Threatened)
NA_1510	Angiospermae	Brassicaceae	Macropodium	Macropodium pterospermum F. Schmidt		Khabarovsk Territory/(0),Sakhalin Region/(3д)	3	3	NT (Near Threatened)
NA_1511	Angiospermae	Brassicaceae	Matthiola	Matthiola superba Conti		Krasnoyarsk Territory/(1),Republic of Khakassia/(3)	3	3	NT (Near Threatened)
NA_1512	Angiospermae	Brassicaceae	Megadenia	Megadenia pygmaea Maxim.	Megadenia bardunovii Popov; M. speluncarum Vorob., Vorosch. & Gorovoj	Primorye Territory/(CR),Republic of Buryatia/(1a_CR)	1	1	CR (Critically Endangered) or EN (Endangered)
NA_1513	Angiospermae	Brassicaceae	Microstigma	Microstigma deflexum (Bunge) Juz. ex Czerniak.		Republic of Tuva/(2)	2	2	VU (Vulnerable)
NA_1514	Angiospermae	Brassicaceae	Microstigma	Microstigma sajanense Kuvajev et Sonnikova	Microstigma sajanensis Kuvajev et Sonnikova	Krasnoyarsk Territory/(2)	2	2	VU (Vulnerable)
NA_1515	Angiospermae	Brassicaceae	Noccaea	Noccaea cochleariforme (DC.) A. A. Löve & D. Löve	Thlaspi cochleariforme DC.	Chukotka Autonomous Area/(3г)	3	3	NT (Near Threatened)
NA_1516	Angiospermae	Brassicaceae	Noccaea	Noccaea thlaspidioides (Pall.) F. K. Mey.	Noccaea cochleariformis (DC.) Á. Löve & D. Löve	Yamal-Nenets Autonomous Area/(3),Chelyabinsk Region/(2_EN)	3	3	NT (Near Threatened)
NA_1517	Angiospermae	Brassicaceae	Parrya	Parrya nudicaulis (L.) Regel	Achoriphragma nudicaule (L.) Soják	Irkutsk Region/(3),Sverdlovsk Region/(3)	3	3	NT (Near Threatened)
NA_1518	Angiospermae	Brassicaceae	Physaria	Physaria arctica (Wormsk. ex Hornem.) O'Kane & Al-Shehbaz	Lesquerella arctica (Wormsk. ex Hornem.) S. Watson	Magadan Region/(3в)	3	3	NT (Near Threatened)
NA_1519	Angiospermae	Brassicaceae	Pugionium	Pugionium pterocarpum Kom.		Republic of Tuva/(3)	3	3	NT (Near Threatened)
NA_1520	Angiospermae	Brassicaceae	Rhammatophyllum	Rhammatophyllum fruticulosum (C.A. Mey.) Al-Shehbaz	Arabis fruticulosa C.A. Mey.	Altai Territory/(2б)	2	2	VU (Vulnerable)
NA_1521	Angiospermae	Brassicaceae	Schivereckia	Schivereckia hyperborea (L.) Berkut.		Khanty-Mansi Autonomous Area – Yugra/(3),Sverdlovsk Region/(5),Chelyabinsk Region/(3_VU)	5	5	LC (Least Concern)
NA_1522	Angiospermae	Brassicaceae	Smelowskia	Smelowskia alba (Pall.) Regel		Chukotka Autonomous Area/(3г),Amur Region/(3в),Republic of Sakha (Yakutia)/(3в)	3	3	NT (Near Threatened)
NA_1523	Angiospermae	Brassicaceae	Smelowskia	Smelowskia czukotica (Botsch. & V.V. Petrovsky) Al-Shehbaz & S.I. Warwick	Hedinia czukotica (Botsch. & V.V. Petrovsky) Jurtzev, Korobkov & Balandin	Chukotka Autonomous Area/(3а)	3	3	NT (Near Threatened)
NA_1524	Angiospermae	Brassicaceae	Smelowskia	Smelowskia inopinata (Kom.) Kom.		Khabarovsk Territory/(2),Primorye Territory/(LR)	2	2	VU (Vulnerable)
NA_1525	Angiospermae	Brassicaceae	Smelowskia	Smelowskia parryoides (Cham.) Polunin	Ermania parryoides (Cham.) Botsch.	Republic of Sakha (Yakutia)/(3д)	3	3	NT (Near Threatened)
NA_1526	Angiospermae	Brassicaceae	Smelowskia	Smelowskia sophiifolia (Cham. & Schltdl.) Al-Shehbaz & S.I. Warwick	Redowskia sophiifolia Cham. & Schltdl.	Republic of Sakha (Yakutia)/(1)	1	1	CR (Critically Endangered) or EN (Endangered)
NA_1527	Angiospermae	Brassicaceae	Sterigmostemum	Sterigmostemum caspicum (Lam. ex Pall.) Kuntze		Altai Territory/(2в)	2	2	VU (Vulnerable)
NA_1528	Angiospermae	Brassicaceae	Stevenia	Stevenia canescens (DC.) D. A. German		Republic of Tuva/(2)	2	2	VU (Vulnerable)
NA_1529	Angiospermae	Brassicaceae	Stevenia	Stevenia cheiranthoides DC.		Jewish Autonomous Region/(2а),Amur Region/(3в)	3	3	NT (Near Threatened)
NA_1530	Angiospermae	Brassicaceae	Stevenia	Stevenia sergievskajae (Krasnob.) Kamelin & Gubanov		Republic of Tuva/(2)	2	2	VU (Vulnerable)
NA_1531	Angiospermae	Brassicaceae	Subularia	Subularia aquatica L.		Chukotka Autonomous Area/(3б),Magadan Region/(3б),Republic of Sakha (Yakutia)/(3б),Republic of Buryatia/(3_NT),Irkutsk Region/(2),Republic of Altai/(2),Yamal-Nenets Autonomous Area/(4),Chelyabinsk Region/(4_VU)	3	3	NT (Near Threatened)
NA_1532	Angiospermae	Brassicaceae	Thlaspi	Thlaspi kamtschaticum Karavaev		Chukotka Autonomous Area/(3д)	3	3	NT (Near Threatened)
NA_1533	Angiospermae	Brassicaceae	Transberingia	Transberingia bursifolia (DC.) Al-Shehbaz & O'Kane	Arabidopsis bursifolia (DC.) Botsch.	Kamchatka Territory/(3),Chukotka Autonomous Area/(3г),Krasnoyarsk Territory/(3)	3	3	NT (Near Threatened)
NA_1534	Angiospermae	Santalaceae	Thesium	Thesium refractum C. A. Mey.		Tomsk Region/(2)	2	2	VU (Vulnerable)
NA_1535	Angiospermae	Santalaceae	Thesium	Thesium rupestre Ledeb.		Republic of Altai/(2)	2	2	VU (Vulnerable)
NA_1536	Angiospermae	Frankeniaceae	Frankenia	Frankenia hirsuta L.		Omsk Region/(3),Kurgan Region/(3)	3	3	NT (Near Threatened)
NA_1537	Angiospermae	Frankeniaceae	Frankenia	Frankenia tuvinica M. N. Lomonosova		Republic of Tuva/(3)	3	3	NT (Near Threatened)
NA_1538	Angiospermae	Tamaricaceae	Myricaria	Myricaria bracteata Royle		Republic of Khakassia/(2)	2	2	VU (Vulnerable)
NA_1539	Angiospermae	Tamaricaceae	Myricaria	Myricaria longifolia (Willd.) Ehrenb.		Trans-Baikal Territory/(3)	3	3	NT (Near Threatened)
NA_1540	Angiospermae	Tamaricaceae	Tamarix	Tamarix gracilis Willd.		Novosibirsk Region/(1),Chelyabinsk Region/(2_VU)	2	2	VU (Vulnerable)
NA_1541	Angiospermae	Tamaricaceae	Tamarix	Tamarix laxa Willd.		Altai Territory/(3б),Novosibirsk Region/(3)	3	3	NT (Near Threatened)
NA_1542	Angiospermae	Plumbaginaceae	Armeria	Armeria maritima (Mill.) Willd.		Khabarovsk Territory/(3)	3	3	NT (Near Threatened)
NA_1543	Angiospermae	Plumbaginaceae	Armeria	Armeria scabra Pall. ex Roem. & Schult.		Republic of Buryatia/(3_NT)	3	3	NT (Near Threatened)
NA_1544	Angiospermae	Plumbaginaceae	Goniolimon	Goniolimon elatum (Fisch. ex Spreng.) Boiss.		Altai Territory/(2в)	2	2	VU (Vulnerable)
NA_1545	Angiospermae	Plumbaginaceae	Goniolimon	Goniolimon speciosum (L.) Boiss.		Tomsk Region/(2),Tyumen Region/(3)	3	3	NT (Near Threatened)
NA_1546	Angiospermae	Plumbaginaceae	Limonium	Limonium aureum (L.) Hill		Trans-Baikal Territory/(3),Republic of Tuva/(3)	3	3	NT (Near Threatened)
NA_1547	Angiospermae	Plumbaginaceae	Limonium	Limonium bellidifolium (Gouan) Dumort.	Limonium caspium (Willd.) Gams	Tyumen Region/(3)	3	3	NT (Near Threatened)
NA_1548	Angiospermae	Plumbaginaceae	Limonium	Limonium congestum (Ledeb.) Kuntze		Republic of Tuva/(4)	4	4	DD (Data Deficient)
NA_1549	Angiospermae	Plumbaginaceae	Limonium	Limonium macrorhizon (Ledeb.) O. Kuntze		Republic of Khakassia/(3)	3	3	NT (Near Threatened)
NA_1550	Angiospermae	Plumbaginaceae	Limonium	Limonium suffruticosum (L.) Kuntze		Altai Territory/(3б),Novosibirsk Region/(3)	3	3	NT (Near Threatened)
NA_1551	Angiospermae	Plumbaginaceae	Limonium	Limonium tetragonum (Thunb.) Bullock		Primorye Territory/(VU)	VU	2	VU (Vulnerable)
NA_1552	Angiospermae	Polygonaceae	Atraphaxis	Atraphaxis frutescens (L.) Ewersm.		Trans-Baikal Territory/(3),Altai Territory/(2в),Novosibirsk Region/(2),Omsk Region/(2),Tyumen Region/(3),Kurgan Region/(1),Chelyabinsk Region/(3_VU)	3	3	NT (Near Threatened)
NA_1553	Angiospermae	Polygonaceae	Atraphaxis	Atraphaxis laetevirens (Ledeb.) Jaub. & Spach		Republic of Khakassia/(3)	3	3	NT (Near Threatened)
NA_1554	Angiospermae	Polygonaceae	Bistorta	Bistorta officinalis subsp. officinalis	Bistorta major S.F.Gray	Kurgan Region/(3)	3	3	NT (Near Threatened)
NA_1555	Angiospermae	Polygonaceae	Bistorta	Bistorta vivipara (L.) Delarbre		Tomsk Region/(1)	1	1	CR (Critically Endangered) or EN (Endangered)
NA_1556	Angiospermae	Polygonaceae	Koenigia	Koenigia alaskana (Small) T. M. Schust. & Reveal	Aconogonon alaskanum (Small) Sojak.	Chukotka Autonomous Area/(3д)	3	3	NT (Near Threatened)
NA_1557	Angiospermae	Polygonaceae	Koenigia	Koenigia amgensis (Michal. & V. Perf.) comb. ined.	Aconogonon amgense (Michal. & V. Perf.) N. N. Tzvel.	Khabarovsk Territory/(2),Republic of Sakha (Yakutia)/(3a)	3	3	NT (Near Threatened)
NA_1558	Angiospermae	Polygonaceae	Koenigia	Koenigia relicta (Kom.) T. M. Schust. & Reveal	Aconogonon relictum (Kom.) Sojak	Khabarovsk Territory/(3)	3	3	NT (Near Threatened)
NA_1559	Angiospermae	Polygonaceae	Koenigia	Koenigia valerii (A. Skvorts.) comb. ined.	Aconogonon valerii (A. Skvorts.) Sojak	Primorye Territory/(EN)	EN	1	EN (Endangered)
NA_1560	Angiospermae	Polygonaceae	Persicaria	Persicaria thunbergii (Sieb. & Zucc.) H. Gross	Truellum thunbergii (Sieb. & Zucc.) Sojak	Kamchatka Territory/(1)	1	1	CR (Critically Endangered) or EN (Endangered)
NA_1561	Angiospermae	Polygonaceae	Rheum	Rheum altaicum Los.-Losinsk.		Republic of Tuva/(3),Republic of Khakassia/(2),Republic of Altai/(3),Altai Territory/(2б)	3	3	NT (Near Threatened)
NA_1562	Angiospermae	Polygonaceae	Rheum	Rheum compactum L.		Magadan Region/(3г),Primorye Territory/(EN),Krasnoyarsk Territory/(3),Kemerovo Region/(2)	3	3	NT (Near Threatened)
NA_1563	Angiospermae	Polygonaceae	Rumex	Rumex aureostigmaticus Kom.	Rumex aureostygmaticus Kom.	Krasnoyarsk Territory/(4)	4	4	DD (Data Deficient)
NA_1564	Angiospermae	Polygonaceae	Rumex	Rumex evenkiensis Elisar'eva		Krasnoyarsk Territory/(3)	3	3	NT (Near Threatened)
NA_1565	Angiospermae	Polygonaceae	Rumex	Rumex jacutensis Kom.		Republic of Sakha (Yakutia)/(3a)	3	3	NT (Near Threatened)
NA_1566	Angiospermae	Polygonaceae	Rumex	Rumex krausei Yurtsev & Petrovskii	Acetosella krausei (Jurtz. et Petrovsky) A. et D. Löve.	Chukotka Autonomous Area/(3д)	3	3	NT (Near Threatened)
NA_1567	Angiospermae	Droseraceae	Aldrovanda	Aldrovanda vesiculosa L.		Khabarovsk Territory/(1),Primorye Territory/(EN),Jewish Autonomous Region/(2а),Amur Region/(2а)	2	2	VU (Vulnerable)
NA_1568	Angiospermae	Droseraceae	Drosera	Drosera anglica Huds.		Republic of Sakha (Yakutia)/(3в),Altai Territory/(3б),Novosibirsk Region/(2),Kurgan Region/(1),Chelyabinsk Region/(2_EN)	3	3	NT (Near Threatened)
NA_1569	Angiospermae	Droseraceae	Drosera	Drosera rotundifolia L.		Altai Territory/(3б),Kurgan Region/(3)	3	3	NT (Near Threatened)
NA_1570	Angiospermae	Caryophyllaceae	Arenaria	Arenaria longipedunculata Hulten		Chukotka Autonomous Area/(3д)	3	3	NT (Near Threatened)
NA_1571	Angiospermae	Caryophyllaceae	Arenaria	Arenaria redowskii Cham. & Schltdl.		Republic of Sakha (Yakutia)/(3д)	3	3	NT (Near Threatened)
NA_1572	Angiospermae	Caryophyllaceae	Cerastium	Cerastium arvense subsp. arvense	Cerastium uralense Grubov	Sverdlovsk Region/(3)	3	3	NT (Near Threatened)
NA_1573	Angiospermae	Caryophyllaceae	Cerastium	Cerastium cerastoides (L.) Britton	Dichodon cerastoides (L.) Rchb.	Republic of Sakha (Yakutia)/(3г)	3	3	NT (Near Threatened)
NA_1574	Angiospermae	Caryophyllaceae	Cerastium	Cerastium igoschiniae Pobed.		Sverdlovsk Region/(3)	3	3	NT (Near Threatened)
NA_1575	Angiospermae	Caryophyllaceae	Cerastium	Cerastium krylovii Schischk. & Gorczak.		Sverdlovsk Region/(3)	3	3	NT (Near Threatened)
NA_1576	Angiospermae	Caryophyllaceae	Cerastium	Cerastium maximum L.		Irkutsk Region/(4),Kemerovo Region/(2),Novosibirsk Region/(1),Tomsk Region/(3)	3	3	NT (Near Threatened)
NA_1577	Angiospermae	Caryophyllaceae	Cerastium	Cerastium pauciflorum Stev. ex Ser.		Tyumen Region/(2)	2	2	VU (Vulnerable)
NA_1578	Angiospermae	Caryophyllaceae	Cerastium	Cerastium porphyrii Schischk.		Yamal-Nenets Autonomous Area/(3)	3	3	NT (Near Threatened)
NA_1579	Angiospermae	Caryophyllaceae	Cerastium	Cerastium regelii Ostenfeld	Cerastium jenisejense Hulten	Kamchatka Territory/(3),Chelyabinsk Region/(3_VU)	3	3	NT (Near Threatened)
NA_1580	Angiospermae	Caryophyllaceae	Cherleria	Cherleria arctica (Steven ex Ser.) A. J. Moore & Dillenb.	Minuartia arctica (Stev. ex Ser.) Aschers. & Graebn.	Khabarovsk Territory/(3)	3	3	NT (Near Threatened)
NA_1581	Angiospermae	Caryophyllaceae	Cherleria	Cherleria obtusiloba (Rydb.) A. J. Moore & Dillenb.	Minuartia obtusiloba (Rydb.) House	Republic of Sakha (Yakutia)/(3г)	3	3	NT (Near Threatened)
NA_1582	Angiospermae	Caryophyllaceae	Dianthus	Dianthus acicularis Fisch. ex Ledeb.		Omsk Region/(2),Tyumen Region/(2),Sverdlovsk Region/(5),Kurgan Region/(3)	5	5	LC (Least Concern)
NA_1583	Angiospermae	Caryophyllaceae	Dianthus	Dianthus arenarius subsp. arenarius	Dianthus krylovianus Juz.	Sverdlovsk Region/(1)	1	1	CR (Critically Endangered) or EN (Endangered)
NA_1584	Angiospermae	Caryophyllaceae	Dianthus	Dianthus borbasii Vandas		Kurgan Region/(2)	2	2	VU (Vulnerable)
NA_1585	Angiospermae	Caryophyllaceae	Dianthus	Dianthus chinensis subsp. chinensis	Dianthus versicolor Fisch. ex Link	Khanty-Mansi Autonomous Area – Yugra/(3)	3	3	NT (Near Threatened)
NA_1586	Angiospermae	Caryophyllaceae	Dianthus	Dianthus deltoides L.		Krasnoyarsk Territory/(2)	2	2	VU (Vulnerable)
NA_1587	Angiospermae	Caryophyllaceae	Dianthus	Dianthus leptopetalus Willd.		Novosibirsk Region/(2),Omsk Region/(1),Kurgan Region/(1),Chelyabinsk Region/(3_VU)	3	3	NT (Near Threatened)
NA_1588	Angiospermae	Caryophyllaceae	Dianthus	Dianthus mainense Schaulo et A. Erst		Republic of Khakassia/(2)	2	2	VU (Vulnerable)
NA_1589	Angiospermae	Caryophyllaceae	Dianthus	Dianthus ramosissimus Pall. ex Poir.		Novosibirsk Region/(3),Omsk Region/(1)	3	3	NT (Near Threatened)
NA_1590	Angiospermae	Caryophyllaceae	Dianthus	Dianthus repens Willd.		Khanty-Mansi Autonomous Area – Yugra/(3)	3	3	NT (Near Threatened)
NA_1591	Angiospermae	Caryophyllaceae	Dianthus	Dianthus superbus L.		Republic of Sakha (Yakutia)/(3г),Tyumen Region/(2),Chelyabinsk Region/(3_VU)	3	3	NT (Near Threatened)
NA_1592	Angiospermae	Caryophyllaceae	Dianthus	Dianthus uralensis Korsh.		Kurgan Region/(2),Chelyabinsk Region/(3_VU)	3	3	NT (Near Threatened)
NA_1593	Angiospermae	Caryophyllaceae	Eremogone	Eremogone capillaris (Poir.) Fenzl		Amur Region/(3в)	3	3	NT (Near Threatened)
NA_1594	Angiospermae	Caryophyllaceae	Eremogone	Eremogone koriniana (Fisch. ex Fenzl) Ikonn.		Kurgan Region/(3)	3	3	NT (Near Threatened)
NA_1595	Angiospermae	Caryophyllaceae	Eremogone	Eremogone saxatilis (L.)		Khanty-Mansi Autonomous Area – Yugra/(3)	3	3	NT (Near Threatened)
NA_1596	Angiospermae	Caryophyllaceae	Gypsophila	Gypsophila pacifica Kom.		Amur Region/(2а)	2	2	VU (Vulnerable)
NA_1597	Angiospermae	Caryophyllaceae	Gypsophila	Gypsophila patrinii Ser.		Kemerovo Region/(3)	3	3	NT (Near Threatened)
NA_1598	Angiospermae	Caryophyllaceae	Gypsophila	Gypsophila rupestris A. N. Kupriyanov		Chelyabinsk Region/(1_CR)	1	1	CR (Critically Endangered)
NA_1599	Angiospermae	Caryophyllaceae	Gypsophila	Gypsophila sambukii Schischk.		Magadan Region/(3в),Khabarovsk Territory/(3),Krasnoyarsk Territory/(4)	3	3	NT (Near Threatened)
NA_1600	Angiospermae	Caryophyllaceae	Gypsophila	Gypsophila uralensis Less.		Yamal-Nenets Autonomous Area/(3),Khanty-Mansi Autonomous Area – Yugra/(3),Sverdlovsk Region/(5),Chelyabinsk Region/(3_VU)	5	5	LC (Least Concern)
NA_1601	Angiospermae	Caryophyllaceae	Minuartia	Minuartia krascheninnikovii Schischk.		Sverdlovsk Region/(3),Chelyabinsk Region/(3_VU)	3	3	NT (Near Threatened)
NA_1602	Angiospermae	Caryophyllaceae	Minuartia	Minuartia tricostata A. P. Khokhryakov		Magadan Region/(3а)	3	3	NT (Near Threatened)
NA_1603	Angiospermae	Caryophyllaceae	Petrorhagia	Petrorhagia alpina (Habl.) P. W. Ball & Heywood		Altai Territory/(2б)	2	2	VU (Vulnerable)
NA_1604	Angiospermae	Caryophyllaceae	Pseudocherleria	Pseudocherleria macrocarpa (Pursh) Dillenb. & Kadereit	Minuartia macrocarpa (Pursh) Ostenf.	Khabarovsk Territory/(3)	3	3	NT (Near Threatened)
NA_1605	Angiospermae	Caryophyllaceae	Pseudostellaria	Pseudostellaria heterophylla (Miq.) Pax		Primorye Territory/(VU)	VU	2	VU (Vulnerable)
NA_1606	Angiospermae	Caryophyllaceae	Pseudostellaria	Pseudostellaria rigida (Kom.) Pax		Khabarovsk Territory/(4)	4	4	DD (Data Deficient)
NA_1607	Angiospermae	Caryophyllaceae	Sabulina	Sabulina gracilipes (Kom.) Dillenb. & Kadereit	Minuartia gracilipes (Kom.) Kom.	Primorye Territory/(VU)	VU	2	VU (Vulnerable)
NA_1608	Angiospermae	Caryophyllaceae	Sabulina	Sabulina helmii (Fisch. ex Ser.) Dillenb. & Kadereit	Minuartia helmii (Fisch. ex Ser.) Schischk.	Sverdlovsk Region/(3),Chelyabinsk Region/(3_VU)	3	3	NT (Near Threatened)
NA_1609	Angiospermae	Caryophyllaceae	Sabulina	Sabulina stricta (Sw.) Rchb.	Minuartia stricta (Sw.) Hiern	Kamchatka Territory/(3),Khabarovsk Territory/(3),Amur Region/(4),Tomsk Region/(3),Khanty-Mansi Autonomous Area – Yugra/(3)	3	3	NT (Near Threatened)
NA_1610	Angiospermae	Caryophyllaceae	Sabulina	Sabulina verna subsp. verna	Minuartia verna (L.) Hiern	Khanty-Mansi Autonomous Area – Yugra/(3),Chelyabinsk Region/(1_CR)	3	3	NT (Near Threatened)
NA_1611	Angiospermae	Caryophyllaceae	Silene	Silene acaulis (L.) Jacq.		Chelyabinsk Region/(1_CR)	1	1	CR (Critically Endangered)
NA_1612	Angiospermae	Caryophyllaceae	Silene	Silene ajanensis (Regel & Til.) Voroshilov	Lychnis ajanensis Regel & Tiling	Khabarovsk Territory/(3),Amur Region/(3а)	3	3	NT (Near Threatened)
NA_1613	Angiospermae	Caryophyllaceae	Silene	Silene altaica Pers.		Altai Territory/(2в),Chelyabinsk Region/(2_EN)	2	2	VU (Vulnerable)
NA_1614	Angiospermae	Caryophyllaceae	Silene	Silene apetala subsp. apetala	Gastrolychnis apetala (L.) Tolm. & Kozhanczikov; G. popovii Peschkova	Amur Region/(3б),Republic of Buryatia/(3_NT)	3	3	NT (Near Threatened)
NA_1615	Angiospermae	Caryophyllaceae	Silene	Silene bungei Bocquet	Gastrolychnis tristis (Bunge) Czer.	Kemerovo Region/(2)	2	2	VU (Vulnerable)
NA_1616	Angiospermae	Caryophyllaceae	Silene	Silene cognata (Maxim.) H. Ohashi & H. Nakai	Lychnis cognata Maxim.	Primorye Territory/(EN)	EN	1	EN (Endangered)
NA_1617	Angiospermae	Caryophyllaceae	Silene	Silene fulgens (Spreng.) E. H. L. Krause	Lychnis fulgens Fischer ex Spreng.	Khabarovsk Territory/(3),Amur Region/(3б),Trans-Baikal Territory/(3)	3	3	NT (Near Threatened)
NA_1618	Angiospermae	Caryophyllaceae	Silene	Silene incurvifolia Kar. & Kir.		Altai Territory/(2б)	2	2	VU (Vulnerable)
NA_1619	Angiospermae	Caryophyllaceae	Silene	Silene linnaeana V. N. Voroschilov	Lychnis sibirica L.	Sverdlovsk Region/(3)	3	3	NT (Near Threatened)
NA_1620	Angiospermae	Caryophyllaceae	Silene	Silene obscura Voroshilov	Melandrium obscurum (Vorosch.) T. A. Bezdeleva	Primorye Territory/(EN)	EN	1	EN (Endangered)
NA_1621	Angiospermae	Caryophyllaceae	Silene	Silene repens Patrin		Tyumen Region/(3)	3	3	NT (Near Threatened)
NA_1622	Angiospermae	Caryophyllaceae	Silene	Silene sachalinensis F. Schmidt	Melandrium sachalinense (F. Schmidt) Schischk.	Sakhalin Region/(3а)	3	3	NT (Near Threatened)
NA_1623	Angiospermae	Caryophyllaceae	Silene	Silene samojedorum (Sambuk) Oxelman	Lychnis samojedorum (Sambuk) Gorschk.	Yamal-Nenets Autonomous Area/(3),Khanty-Mansi Autonomous Area – Yugra/(0)	3	3	NT (Near Threatened)
NA_1624	Angiospermae	Caryophyllaceae	Silene	Silene sibirica (L.) Pers.		Tyumen Region/(3)	3	3	NT (Near Threatened)
NA_1625	Angiospermae	Caryophyllaceae	Silene	Silene sorensenis (Boivin) Bocquet	Gastrolychnis triflora subsp. wrangelica B. A. Jurtzev	Chukotka Autonomous Area/(1)	1	1	CR (Critically Endangered) or EN (Endangered)
NA_1626	Angiospermae	Caryophyllaceae	Silene	Silene tolmatchevii Bocquet	Gastrolychnis saxatilis (Turcz. ex Fisch. & C. A. Mey.) Peschkova	Amur Region/(3в),Republic of Sakha (Yakutia)/(3д)	3	3	NT (Near Threatened)
NA_1627	Angiospermae	Caryophyllaceae	Silene	Silene turgida Bieb. ex Bunge		Krasnoyarsk Territory/(2)	2	2	VU (Vulnerable)
NA_1628	Angiospermae	Caryophyllaceae	Silene	Silene uralensis subsp. porsildii Bocquet	Gastrolychnis soczaviana (Schischk.) Tolm. & Kozhanczikov	Chukotka Autonomous Area/(3д)	3	3	NT (Near Threatened)
NA_1629	Angiospermae	Caryophyllaceae	Silene	Silene violascens (Tolm.) V. V. Petrovsky & Elven	Gastrolychnis violascens Tolmachev	Republic of Buryatia/(3_NT)	3	3	NT (Near Threatened)
NA_1630	Angiospermae	Caryophyllaceae	Silene	Silene viscosa (L.) Pers.	Elisanthe viscosa (L.) Rupr.	Tomsk Region/(3)	3	3	NT (Near Threatened)
NA_1631	Angiospermae	Caryophyllaceae	Stellaria	Stellaria amblyosepala Schrenk		Krasnoyarsk Territory/(2)	2	2	VU (Vulnerable)
NA_1632	Angiospermae	Caryophyllaceae	Stellaria	Stellaria bungeana Fenzl		Magadan Region/(3г),Kurgan Region/(3)	3	3	NT (Near Threatened)
NA_1633	Angiospermae	Caryophyllaceae	Stellaria	Stellaria cherleriae (Fisch. ex Ser.) F. N. Williams		Republic of Sakha (Yakutia)/(3г)	3	3	NT (Near Threatened)
NA_1634	Angiospermae	Caryophyllaceae	Stellaria	Anemone rossii S. Moore	Arsenjevia rossii (S. Moore) Starodub.	Amur Region/(2а)	2	2	VU (Vulnerable)
NA_1635	Angiospermae	Caryophyllaceae	Stellaria	Stellaria dichotoma L.		Jewish Autonomous Region/(3г),Amur Region/(3в)	3	3	NT (Near Threatened)
NA_1636	Angiospermae	Caryophyllaceae	Stellaria	Stellaria dicranoides (Cham. & Schltdl.) Fenzl		Chukotka Autonomous Area/(3д)	3	3	NT (Near Threatened)
NA_1637	Angiospermae	Caryophyllaceae	Stellaria	Stellaria hebecalyx Fenzl		Novosibirsk Region/(2),Kurgan Region/(2)	2	2	VU (Vulnerable)
NA_1638	Angiospermae	Caryophyllaceae	Stellaria	Stellaria holostea L.		Novosibirsk Region/(3),Kurgan Region/(3)	3	3	NT (Near Threatened)
NA_1639	Angiospermae	Caryophyllaceae	Stellaria	Stellaria jacutica Schischk.		Republic of Sakha (Yakutia)/(3д)	3	3	NT (Near Threatened)
NA_1640	Angiospermae	Caryophyllaceae	Stellaria	Stellaria kolymensis A. P. Khokhryakov		Kamchatka Territory/(3)	3	3	NT (Near Threatened)
NA_1641	Angiospermae	Caryophyllaceae	Stellaria	Stellaria longifolia (Regel) Muhl. ex Willd.		Kurgan Region/(3)	3	3	NT (Near Threatened)
NA_1642	Angiospermae	Caryophyllaceae	Stellaria	Stellaria longipes subsp. longipes	Stellaria monantha Hulten	Republic of Sakha (Yakutia)/(3г)	3	3	NT (Near Threatened)
NA_1643	Angiospermae	Caryophyllaceae	Stellaria	Stellaria martjanovii Krylov	Mesostemma martjanovii (Kryl.) Ikonn.	Republic of Altai/(3)	3	3	NT (Near Threatened)
NA_1644	Angiospermae	Montiaceae	Claytonia	Claytonia acutifolia Pall. ex Willd.	Claytonia eschscholtzii Cham.	Republic of Sakha (Yakutia)/(3б)	3	3	NT (Near Threatened)
NA_1645	Angiospermae	Montiaceae	Claytonia	Claytonia joanneana Roem. & Schult.		Kemerovo Region/(3)	3	3	NT (Near Threatened)
NA_1646	Angiospermae	Montiaceae	Claytonia	Claytonia sarmentosa C. A. Mey.		Kamchatka Territory/(3),Republic of Sakha (Yakutia)/(3д)	3	3	NT (Near Threatened)
NA_1647	Angiospermae	Montiaceae	Claytonia	Claytonia tuberosa Pall. ex Willd.		Republic of Sakha (Yakutia)/(3б),Krasnoyarsk Territory/(3)	3	3	NT (Near Threatened)
NA_1648	Angiospermae	Montiaceae	Claytonia	Claytonia udokanica V. V. Zuev		Trans-Baikal Territory/(3)	3	3	NT (Near Threatened)
NA_1649	Angiospermae	Montiaceae	Montia	Montia fontana L.		Republic of Sakha (Yakutia)/(3б),Irkutsk Region/(3),Krasnoyarsk Territory/(3)	3	3	NT (Near Threatened)
NA_1650	Angiospermae	Montiaceae	Montia	Montia vassilievii (Kuzen.) Mc Neill	Claytoniella vassilievii (Kuzen.) Jurtz.	Chukotka Autonomous Area/(3д),Magadan Region/(3)	3	3	NT (Near Threatened)
NA_1651	Angiospermae	Hydrangeaceae	Deutzia	Deutzia glabrata Kom.		Primorye Territory/(LR),Jewish Autonomous Region/(1)	1	1	CR (Critically Endangered) or EN (Endangered)
NA_1652	Angiospermae	Hydrangeaceae	Deutzia	Deutzia parviflora Bunge		Amur Region/(3г)	3	3	NT (Near Threatened)
NA_1653	Angiospermae	Hydrangeaceae	Hydrangea	Hydrangea anomala subsp. petiolaris (Siebold & Zucc.) E. M. Mc Clint.	Hydrangea petiolaris Siebold & Zucc.	Sakhalin Region/(3д)	3	3	NT (Near Threatened)
NA_1654	Angiospermae	Hydrangeaceae	Hydrangea	Hydrangea hydrangeoides (Siebold & Zucc.) Bernd Schulz	Schizophragma hydrangeoides Sieb. & Zucc.	Sakhalin Region/(1)	1	1	CR (Critically Endangered) or EN (Endangered)
NA_1655	Angiospermae	Hydrangeaceae	Philadelphus	Philadelphus tenuifolius Rupr. & Maxim.		Amur Region/(3г)	3	3	NT (Near Threatened)
NA_1656	Angiospermae	Cornaceae	Cornus	Cornus canadensis L.	Chamaepericlymenum canadense (L.) Asch. & Graebn.	Kamchatka Territory/(2)	2	2	VU (Vulnerable)
NA_1657	Angiospermae	Cornaceae	Cornus	Cornus controversa Hemsl.	Bothrocaryum controversum (Hemsl.) Pojark.	Sakhalin Region/(3г)	3	3	NT (Near Threatened)
NA_1658	Angiospermae	Cornaceae	Cornus	Cornus suecica L.	Chamaepericlymenum suecicum (L.) Asch. & Graebn.	Yamal-Nenets Autonomous Area/(3)	3	3	NT (Near Threatened)
NA_1659	Angiospermae	Polemoniaceae	Phlox	Phlox richardsonii subsp. alaskensis (Jordal) Wherry	Phlox alaskensis Jordal	Chukotka Autonomous Area/(3д)	3	3	NT (Near Threatened)
NA_1660	Angiospermae	Polemoniaceae	Phlox	Phlox sibirica L.		Magadan Region/(3г),Irkutsk Region/(3),Krasnoyarsk Territory/(2),Republic of Tuva/(2),Republic of Khakassia/(2),Kemerovo Region/(1),Sverdlovsk Region/(1),Chelyabinsk Region/(2_EN)	3	3	NT (Near Threatened)
NA_1661	Angiospermae	Polemoniaceae	Polemonium	Polemonium boreale Adams		Yamal-Nenets Autonomous Area/(3),Khanty-Mansi Autonomous Area – Yugra/(3)	3	3	NT (Near Threatened)
NA_1662	Angiospermae	Primulaceae	Androsace	Androsace gmelinii (L.) Roem. & Schult.		Republic of Sakha (Yakutia)/(3г)	3	3	NT (Near Threatened)
NA_1663	Angiospermae	Primulaceae	Androsace	Androsace gorodkovii subsp. semiperennis (Jurtz.) Ju. Kozhevn.	Androsace semiperennis Jurtsev	Chukotka Autonomous Area/(3а)	3	3	NT (Near Threatened)
NA_1664	Angiospermae	Primulaceae	Androsace	Androsace gorodkovii Ovczinn. & Karavaev		Republic of Sakha (Yakutia)/(3д)	3	3	NT (Near Threatened)
NA_1665	Angiospermae	Primulaceae	Androsace	Androsace khokhrjakovii M. T. Mazurenko		Magadan Region/(3а)	3	3	NT (Near Threatened)
NA_1666	Angiospermae	Primulaceae	Androsace	Androsace triflora Adans.		Yamal-Nenets Autonomous Area/(3)	3	3	NT (Near Threatened)
NA_1667	Angiospermae	Primulaceae	Androsace	Androsace lehmanniana Spreng.		Chelyabinsk Region/(3_VU)	3	3	VU (Vulnerable)
NA_1668	Angiospermae	Primulaceae	Androsace	Androsace umbellata (Lour.) Merr.		Amur Region/(3г)	3	3	NT (Near Threatened)
NA_1669	Angiospermae	Primulaceae	Dodecatheon	Dodecatheon frigidum Cham. & Schltdl.		Chukotka Autonomous Area/(3д)	3	3	NT (Near Threatened)
NA_1670	Angiospermae	Primulaceae	Douglasia	Douglasia ochotensis (Willd. ex Roem. & Schult.) Hult.	Androsace ochotensis Willd. ex Roem. et Schult.	Republic of Sakha (Yakutia)/(3г)	3	3	NT (Near Threatened)
NA_1671	Angiospermae	Primulaceae	Primula	Primula borealis Duby	Primula kawasimae Hara	Kamchatka Territory/(3),Sakhalin Region/(3а)	3	3	NT (Near Threatened)
NA_1672	Angiospermae	Primulaceae	Primula	Primula cortusoides L.		Sverdlovsk Region/(1),Chelyabinsk Region/(3_VU)	3	3	NT (Near Threatened)
NA_1673	Angiospermae	Primulaceae	Primula	Primula cuneifolia Ledeb.		Republic of Sakha (Yakutia)/(3г)	3	3	NT (Near Threatened)
NA_1674	Angiospermae	Primulaceae	Primula	Primula egaliksensis Wormsk. ex Hornem.		Chukotka Autonomous Area/(3д)	3	3	NT (Near Threatened)
NA_1675	Angiospermae	Primulaceae	Primula	Primula elatior subsp. pallasii (Lehm.) W. W. Sm. & Forrest	Primula pallasii Lehm.	Republic of Buryatia/(2_VU),Irkutsk Region/(3)	3	3	NT (Near Threatened)
NA_1676	Angiospermae	Primulaceae	Primula	Primula farinosa L.		Omsk Region/(4)	4	4	DD (Data Deficient)
NA_1677	Angiospermae	Primulaceae	Primula	Primula longiscapa Ledeb.		Omsk Region/(3),Tyumen Region/(2),Kurgan Region/(3),Chelyabinsk Region/(3_VU)	3	3	NT (Near Threatened)
NA_1678	Angiospermae	Primulaceae	Primula	Primula matthioli subsp. discolor (Vorosch. & Gorovoj) Kovt.	Cortusa discolor Vorosh. & Gorovoi	Primorye Territory/(EN)	EN	1	EN (Endangered)
NA_1679	Angiospermae	Primulaceae	Primula	Primula matthioli subsp. matthioli	Cortusa matthioli L.	Khanty-Mansi Autonomous Area – Yugra/(3)	3	3	NT (Near Threatened)
NA_1680	Angiospermae	Primulaceae	Primula	Primula matthioli subsp. sachalinensis (Losinsk.) Kovt.	Cortusa amurensis Fedorov	Amur Region/(2а)	2	2	VU (Vulnerable)
NA_1681	Angiospermae	Primulaceae	Primula	Primula mazurenkoae A. P. Khokhryakov		Magadan Region/(3а)	3	3	NT (Near Threatened)
NA_1682	Angiospermae	Primulaceae	Primula	Primula modesta Bisset & Moore	Primula sachalinensis Nakai	Sakhalin Region/(3а)	3	3	NT (Near Threatened)
NA_1683	Angiospermae	Primulaceae	Primula	Primula nivalis subsp. xanthobasis (Fed.) J. J. Halda	Primula xanthobasis Fedorov	Kamchatka Territory/(3)	3	3	NT (Near Threatened)
NA_1684	Angiospermae	Primulaceae	Primula	Primula nivalis Pall.		Trans-Baikal Territory/(3)	3	3	NT (Near Threatened)
NA_1685	Angiospermae	Primulaceae	Primula	Primula nutans Georgi		Amur Region/(2а)	2	2	VU (Vulnerable)
NA_1686	Angiospermae	Primulaceae	Primula	Primula pinnata Popov & Fedorov		Irkutsk Region/(1)	1	1	CR (Critically Endangered) or EN (Endangered)
NA_1687	Angiospermae	Primulaceae	Primula	Primula serrata Georgi		Krasnoyarsk Territory/(3)	3	3	NT (Near Threatened)
NA_1688	Angiospermae	Primulaceae	Primula	Primula sieboldii E. Morren	Primula patens Turcz.	Trans-Baikal Territory/(2)	2	2	VU (Vulnerable)
NA_1689	Angiospermae	Primulaceae	Primula	Primula tschuktschorum Kjellm.		Kamchatka Territory/(3),Chukotka Autonomous Area/(3д)	3	3	NT (Near Threatened)
NA_1690	Angiospermae	Primulaceae	Primula	Primula veris subsp. macrocalyx (Bunge) Lüdi	Primula macrocalyx Bunge	Republic of Buryatia/(3_NT),Irkutsk Region/(2),Tomsk Region/(3),Tyumen Region/(1),Kurgan Region/(3)	3	3	NT (Near Threatened)
NA_1691	Angiospermae	Diapensiaceae	Diapensia	Diapensia lapponica var. obovata F. Schmidt	Diapensia lapponica subsp. obovata (F. Schmidt) Hultén; D. obovata (Fr. Schmidt) Nakai	Irkutsk Region/(3),Krasnoyarsk Territory/(4)	3	3	NT (Near Threatened)
NA_1692	Angiospermae	Actinidiaceae	Actinidia	Actinidia arguta (Siebold & Zucc.) Planch. ex Miq.		Sakhalin Region/(2а)	2	2	VU (Vulnerable)
NA_1693	Angiospermae	Ericaceae	Arctostaphylos	Arctostaphylos alpinus (L.) Sprengel	Arctous alpina (L.) Niedenzu	Trans-Baikal Territory/(3),Kemerovo Region/(3),Chelyabinsk Region/(3_EN)	3	3	NT (Near Threatened)
NA_1694	Angiospermae	Ericaceae	Arctostaphylos	Arctostaphylos rubra (Rehd. & Wilson) Fern.	Arctous erythrocarpa Small	Kemerovo Region/(3)	3	3	NT (Near Threatened)
NA_1695	Angiospermae	Ericaceae	Calluna	Calluna vulgaris (L.) Hull		Krasnoyarsk Territory/(1),Republic of Khakassia/(0),Omsk Region/(0),Khanty-Mansi Autonomous Area – Yugra/(3),Sverdlovsk Region/(3)	3	3	NT (Near Threatened)
NA_1696	Angiospermae	Ericaceae	Chamaedaphne	Chamaedaphne calyculata (L.) Moench		Altai Territory/(3б)	3	3	NT (Near Threatened)
NA_1697	Angiospermae	Ericaceae	Chimaphila	Chimaphila umbellata (L.) W. Barton		Republic of Sakha (Yakutia)/(3б),Irkutsk Region/(3),Krasnoyarsk Territory/(3),Khanty-Mansi Autonomous Area – Yugra/(3)	3	3	NT (Near Threatened)
NA_1698	Angiospermae	Ericaceae	Elliottia	Elliottia bracteata (Maxim.) Benth. & Hook. fil.	Botryostege bracteata (Maxim.) Stapf	Sakhalin Region/(3д)	3	3	NT (Near Threatened)
NA_1699	Angiospermae	Ericaceae	Gaultheria	Gaultheria miqueliana Takeda		Sakhalin Region/(3г)	3	3	NT (Near Threatened)
NA_1700	Angiospermae	Ericaceae	Hypopitys	Hypopitys monotropa subsp. monotropa	Monotropa hypopitys L.	Republic of Sakha (Yakutia)/(3б)	3	3	NT (Near Threatened)
NA_1701	Angiospermae	Ericaceae	Moneses	Moneses uniflora (L.) A. Gray		Magadan Region/(3г)	3	3	NT (Near Threatened)
NA_1702	Angiospermae	Ericaceae	Monotropastrum	Monotropastrum humile (D. Don) H. Hara	Monotropastrum globosum Andres ex H. Hara	Kamchatka Territory/(2)	2	2	VU (Vulnerable)
NA_1703	Angiospermae	Ericaceae	Orthilia	Orthilia obtusata (Turcz.) H. Hara		Kamchatka Territory/(3)	3	3	NT (Near Threatened)
NA_1704	Angiospermae	Ericaceae	Phyllodoce	Phyllodoce caerulea (L.) Bab.		Republic of Sakha (Yakutia)/(3б),Trans-Baikal Territory/(3),Sverdlovsk Region/(3)	3	3	NT (Near Threatened)
NA_1705	Angiospermae	Ericaceae	Pyrola	Pyrola chlorantha Sw.		Kemerovo Region/(3)	3	3	NT (Near Threatened)
NA_1706	Angiospermae	Ericaceae	Rhododendron	Rhododendron adamsii Rehder		Magadan Region/(3г),Khabarovsk Territory/(3),Sakhalin Region/(3в),Amur Region/(3в),Trans-Baikal Territory/(3),Republic of Buryatia/(3_NT),Irkutsk Region/(3),Krasnoyarsk Territory/(2)	3	3	NT (Near Threatened)
NA_1707	Angiospermae	Ericaceae	Rhododendron	Rhododendron aureum Georgi		Trans-Baikal Territory/(3),Kemerovo Region/(1)	3	3	NT (Near Threatened)
NA_1708	Angiospermae	Ericaceae	Rhododendron	Rhododendron brachycarpum subsp. fauriei (Franch.) Chamberlain	Rhododendron fauriei Franch.	Primorye Territory/(VU)	VU	2	VU (Vulnerable)
NA_1709	Angiospermae	Ericaceae	Rhododendron	Rhododendron brachycarpum D. Don ex G. Don		Sakhalin Region/(3д)	3	3	NT (Near Threatened)
NA_1710	Angiospermae	Ericaceae	Rhododendron	Rhododendron lapponicum (L.) Wahlenb.	Rhododendron parvifolium Adams	Krasnoyarsk Territory/(3)	3	3	NT (Near Threatened)
NA_1711	Angiospermae	Ericaceae	Rhododendron	Rhododendron ledebourii Pojark.		Altai Territory/(3a)	3	3	NT (Near Threatened)
NA_1712	Angiospermae	Ericaceae	Rhododendron	Rhododendron mucronulatum subsp. sichotense (Pojark.) A. Khokhr.	Rhododendron sichotense Pojark.	Khabarovsk Territory/(2)	2	2	VU (Vulnerable)
NA_1713	Angiospermae	Ericaceae	Rhododendron	Rhododendron redowskianum Maxim.		Sakhalin Region/(3б),Republic of Sakha (Yakutia)/(3г),Trans-Baikal Territory/(2),Irkutsk Region/(2)	3	3	NT (Near Threatened)
NA_1714	Angiospermae	Ericaceae	Rhododendron	Rhododendron schlippenbachii Maxim.		Primorye Territory/(LR)	LR	3	NT (Near Threatened)
NA_1715	Angiospermae	Ericaceae	Rhododendron	Rhododendron tschonoskii Maxim.		Sakhalin Region/(3д)	3	3	NT (Near Threatened)
NA_1716	Angiospermae	Ericaceae	Vaccinium	Vaccinium oxycoccos L.	Oxycoccus palustris var. melanocarpus Stepanov; O. palustris Pers.	Krasnoyarsk Territory/(3)	3	3	NT (Near Threatened)
NA_1717	Angiospermae	Ericaceae	Vaccinium	Vaccinium uliginosum L.		Kurgan Region/(3)	3	3	NT (Near Threatened)
NA_1718	Angiospermae	Ericaceae	Vaccinium	Vaccinium yatabei Makino		Sakhalin Region/(4)	4	4	DD (Data Deficient)
NA_1719	Angiospermae	Rubiaceae	Galium	Galium coriaceum Bunge		Krasnoyarsk Territory/(2)	2	2	VU (Vulnerable)
NA_1720	Angiospermae	Rubiaceae	Galium	Galium kamtschaticum Steller ex Schult. & Schult.f.		Magadan Region/(3д)	3	3	NT (Near Threatened)
NA_1721	Angiospermae	Rubiaceae	Galium	Galium odoratum (L.) Scop.		Irkutsk Region/(1),Krasnoyarsk Territory/(3)	3	3	NT (Near Threatened)
NA_1722	Angiospermae	Rubiaceae	Galium	Galium paradoxum Maxim.		Primorye Territory/(LR),Jewish Autonomous Region/(3г),Amur Region/(3г),Republic of Buryatia/(2_VU),Irkutsk Region/(2),Republic of Altai/(3)	3	3	NT (Near Threatened)
NA_1723	Angiospermae	Rubiaceae	Galium	Galium tinctorium L.		Tyumen Region/(3)	3	3	NT (Near Threatened)
NA_1724	Angiospermae	Rubiaceae	Galium	Galium triflorum Michx.		Republic of Buryatia/(2_VU),Irkutsk Region/(2),Krasnoyarsk Territory/(2),Republic of Altai/(3),Omsk Region/(3),Khanty-Mansi Autonomous Area – Yugra/(4)	3	3	NT (Near Threatened)
NA_1725	Angiospermae	Rubiaceae	Galium	Galium verum subsp. verum	Galium densiflorum Ledeb.	Chelyabinsk Region/(3_VU)	3	3	VU (Vulnerable)
NA_1726	Angiospermae	Rubiaceae	Mitchella	Mitchella undulata Siebold & Zucc.		Sakhalin Region/(2а)	2	2	VU (Vulnerable)
NA_1727	Angiospermae	Rubiaceae	Rubia	Rubia tatarica (Trevir.) F.Schmidt		Tyumen Region/(3)	3	3	NT (Near Threatened)
NA_1728	Angiospermae	Gentianaceae	Centaurium	Centaurium littorale subsp. compressum (Hayne) J. Kirschner	Centaurium uliginosum (Waldst. & Kit.) Fritsch	Chelyabinsk Region/(2_EN)	2	2	EN (Endangered)
NA_1729	Angiospermae	Gentianaceae	Centaurium	Centaurium pulchellum subsp. meyeri (Bunge) Tzvel.	Centaurium meyeri (Bunge) Druce	Novosibirsk Region/(1),Kurgan Region/(3),Chelyabinsk Region/(1_CR)	3	3	NT (Near Threatened)
NA_1730	Angiospermae	Gentianaceae	Centaurium	Centaurium pulchellum (Sw.) Druce		Omsk Region/(1),Chelyabinsk Region/(2_EN)	2	2	VU (Vulnerable)
NA_1731	Angiospermae	Gentianaceae	Comastoma	Comastoma tenellum (Rottb.) Toyokuni		Kamchatka Territory/(3)	3	3	NT (Near Threatened)
NA_1732	Angiospermae	Gentianaceae	Gentiana	Gentiana cruciata L.		Omsk Region/(3)	3	3	NT (Near Threatened)
NA_1733	Angiospermae	Gentianaceae	Gentiana	Gentiana glauca Pall.	Dasystephana glauca (Pall.) Borckh.	Trans-Baikal Territory/(3)	3	3	NT (Near Threatened)
NA_1734	Angiospermae	Gentianaceae	Gentiana	Gentiana macrophylla Pall.		Jewish Autonomous Region/(3д)	3	3	NT (Near Threatened)
NA_1735	Angiospermae	Gentianaceae	Gentiana	Gentiana nipponica Maxim.		Kamchatka Territory/(3)	3	3	NT (Near Threatened)
NA_1736	Angiospermae	Gentianaceae	Gentiana	Gentiana prostrata Haenke		Kamchatka Territory/(3)	3	3	NT (Near Threatened)
NA_1737	Angiospermae	Gentianaceae	Gentiana	Gentiana pseudoaquatica Kuzn.		Amur Region/(2а)	2	2	VU (Vulnerable)
NA_1738	Angiospermae	Gentianaceae	Gentiana	Gentiana riparia Kar. & Kir.		Chelyabinsk Region/(1_CR)	1	1	CR (Critically Endangered)
NA_1739	Angiospermae	Gentianaceae	Gentiana	Gentiana septemfida subsp. septemfida	Dasystephana septemfida (Pall.) Sojak; Gentiana fischeri P. Smirn.	Republic of Khakassia/(3),Altai Territory/(3а),Tomsk Region/(2)	3	3	NT (Near Threatened)
NA_1740	Angiospermae	Gentianaceae	Gentiana	Gentiana septemfida Pall.		Krasnoyarsk Territory/(2)	2	2	VU (Vulnerable)
NA_1741	Angiospermae	Gentianaceae	Gentiana	Gentiana verna subsp. pontica (Soltok.) Hayek	Gentiana uniflora Georgi; Calathiana uniflora (Georgi) Holub	Khabarovsk Territory/(3),Republic of Sakha (Yakutia)/(3г)	3	3	NT (Near Threatened)
NA_1742	Angiospermae	Gentianaceae	Gentianella	Gentianella sugawarae (H. Hara) S. K. Cherepanov		Sakhalin Region/(3а)	3	3	NT (Near Threatened)
NA_1743	Angiospermae	Gentianaceae	Gentianopsis	Gentianopsis doluchanovii (Grossh.) N. N. Tsvelev		Kurgan Region/(3)	3	3	NT (Near Threatened)
NA_1744	Angiospermae	Gentianaceae	Lomatogonium	Lomatogonium carinthiacum (Wulfen) Reichenb.		Kamchatka Territory/(3)	3	3	NT (Near Threatened)
NA_1745	Angiospermae	Gentianaceae	Pterygocalyx	Pterygocalyx volubilis Maxim.	Crawfurdia volubilis Gilg; Pterigocalyx volubilis Maxim.	Sakhalin Region/(3б),Jewish Autonomous Region/(3г),Amur Region/(3г)	3	3	NT (Near Threatened)
NA_1746	Angiospermae	Gentianaceae	Swertia	Swertia baicalensis Popov		Republic of Buryatia/(3_NT),Irkutsk Region/(1)	3	3	NT (Near Threatened)
NA_1747	Angiospermae	Gentianaceae	Swertia	Swertia marginata Schrenk	Swertia komarovii Pissjaukova	Republic of Tuva/(2)	2	2	VU (Vulnerable)
NA_1748	Angiospermae	Gentianaceae	Swertia	Swertia obtusa Ledeb.		Chelyabinsk Region/(3_VU)	3	3	VU (Vulnerable)
NA_1749	Angiospermae	Gentianaceae	Swertia	Swertia perennis subsp. stenopetala (Regel & Til.) Worosch.	Swertia stenopetala (Regel & Til.) Pissjauk.	Kamchatka Territory/(3)	3	3	NT (Near Threatened)
NA_1750	Angiospermae	Gentianaceae	Swertia	Swertia tosaensis Makino	Ophelia tosaensis (Makino) S. K. Czerepanov	Primorye Territory/(EN)	EN	1	EN (Endangered)
NA_1751	Angiospermae	Gentianaceae	Swertia	Swertia veratroides Maxim. ex Komarov		Jewish Autonomous Region/(3д),Amur Region/(3г)	3	3	NT (Near Threatened)
NA_1752	Angiospermae	Loganiaceae	Mitrasacme	Mitrasacme prolifera R. Br.	Mitrasacme indica Wight	Primorye Territory/(EN)	EN	1	EN (Endangered)
NA_1753	Angiospermae	Apocynaceae	Cynanchum	Cynanchum thesioides (Freyn) K. Schumann	Vincetoxicum sibiricum (L.) Decne.	Tomsk Region/(3),Kurgan Region/(2)	3	3	NT (Near Threatened)
NA_1754	Angiospermae	Apocynaceae	Cynanchum	Cynanchum wilfordii (Maxim.) J. D. Hook.	Seutera wilfordii (Maxim.) Pobed.	Primorye Territory/(VU)	VU	2	VU (Vulnerable)
NA_1755	Angiospermae	Apocynaceae	Poacynum	Poacynum lancifolium (Russanov) Mavrodiev, Laktionov & Yu. E. Alexeev	Trachomitum lancifolium (Russanov) Pobed.	Republic of Buryatia/(4_DD),Novosibirsk Region/(1)	1	1	CR (Critically Endangered) or EN (Endangered)
NA_1756	Angiospermae	Apocynaceae	Vincetoxicum	Vincetoxicum acuminatum Decne.		Jewish Autonomous Region/(3г)	3	3	NT (Near Threatened)
NA_1757	Angiospermae	Apocynaceae	Vincetoxicum	Vincetoxicum amplexicaule Siebold & Zuccarini		Jewish Autonomous Region/(3г)	3	3	NT (Near Threatened)
NA_1758	Angiospermae	Apocynaceae	Vincetoxicum	Vincetoxicum inamoenum Maxim.		Jewish Autonomous Region/(3г)	3	3	NT (Near Threatened)
NA_1759	Angiospermae	Boraginaceae	Anoplocaryum	Anoplocaryum compressum (Turcz.) Ledeb.		Trans-Baikal Territory/(3),Republic of Buryatia/(3_NT)	3	3	NT (Near Threatened)
NA_1760	Angiospermae	Boraginaceae	Anoplocaryum	Anoplocaryum helenae K. A. Volotovskii		Republic of Sakha (Yakutia)/(3a)	3	3	NT (Near Threatened)
NA_1761	Angiospermae	Boraginaceae	Anoplocaryum	Anoplocaryum turczaninovii I. M. Krasnoborov		Krasnoyarsk Territory/(3),Republic of Tuva/(2)	3	3	NT (Near Threatened)
NA_1762	Angiospermae	Boraginaceae	Arnebia	Arnebia guttata Bunge		Republic of Altai/(3)	3	3	NT (Near Threatened)
NA_1763	Angiospermae	Boraginaceae	Brunnera	Brunnera sibirica Stev.		Krasnoyarsk Territory/(3),Republic of Tuva/(3),Altai Territory/(3а),Tomsk Region/(3)	3	3	NT (Near Threatened)
NA_1764	Angiospermae	Boraginaceae	Craniospermum	Craniospermum canescens DC.		Republic of Altai/(3)	3	3	NT (Near Threatened)
NA_1765	Angiospermae	Boraginaceae	Craniospermum	Craniospermum subfloccosum Krylov		Republic of Altai/(3)	3	3	NT (Near Threatened)
NA_1766	Angiospermae	Boraginaceae	Craniospermum	Craniospermum subvillosum Lehm.		Republic of Buryatia/(3_NT),Irkutsk Region/(1)	3	3	NT (Near Threatened)
NA_1767	Angiospermae	Boraginaceae	Craniospermum	Craniospermum tuvinicum S. V. Ovczinnikova		Republic of Tuva/(3)	3	3	NT (Near Threatened)
NA_1768	Angiospermae	Boraginaceae	Cynoglossum	Cynoglossum tetraspis (Pall.) W. Greuter & Burdet	Rindera tetraspis Pall.	Altai Territory/(3б)	3	3	NT (Near Threatened)
NA_1769	Angiospermae	Boraginaceae	Eritrichium	Eritrichium aldanense S. V. Ovczinnikova		Republic of Sakha (Yakutia)/(3а)	3	3	NT (Near Threatened)
NA_1770	Angiospermae	Boraginaceae	Eritrichium	Eritrichium arctisibiricum (Petrovsky) A. P. Khokhr.		Krasnoyarsk Territory/(4)	4	4	DD (Data Deficient)
NA_1771	Angiospermae	Boraginaceae	Eritrichium	Eritrichium jenisseense Turcz. ex DC.		Krasnoyarsk Territory/(3)	3	3	NT (Near Threatened)
NA_1772	Angiospermae	Boraginaceae	Eritrichium	Eritrichium karavaevii Ovczinnikova		Republic of Sakha (Yakutia)/(3д)	3	3	NT (Near Threatened)
NA_1773	Angiospermae	Boraginaceae	Eritrichium	Eritrichium nipponicum Makino	Eritrichium sachalinense M. Pop.	Sakhalin Region/(3а)	3	3	NT (Near Threatened)
NA_1774	Angiospermae	Boraginaceae	Eritrichium	Eritrichium ochotense Yurtsev & Khokhryakov		Republic of Sakha (Yakutia)/(3д)	3	3	NT (Near Threatened)
NA_1775	Angiospermae	Boraginaceae	Eritrichium	Eritrichium pectinatum (Pall.) DC.		Krasnoyarsk Territory/(3),Novosibirsk Region/(1)	3	3	NT (Near Threatened)
NA_1776	Angiospermae	Boraginaceae	Eritrichium	Eritrichium sericeum (Lehm.) A. DC.		Krasnoyarsk Territory/(4)	4	4	DD (Data Deficient)
NA_1777	Angiospermae	Boraginaceae	Eritrichium	Eritrichium tuvinense Popov		Republic of Tuva/(2)	2	2	VU (Vulnerable)
NA_1778	Angiospermae	Boraginaceae	Eritrichium	Eritrichium uralense Serg.		Sverdlovsk Region/(2)	2	2	VU (Vulnerable)
NA_1779	Angiospermae	Boraginaceae	Eritrichium	Eritrichium villosum (Ledeb.) Bunge		Khanty-Mansi Autonomous Area – Yugra/(3)	3	3	NT (Near Threatened)
NA_1780	Angiospermae	Boraginaceae	Lithospermum	Lithospermum erythrorhizon Sieb. & Zucc.		Jewish Autonomous Region/(3г),Amur Region/(3г)	3	3	NT (Near Threatened)
NA_1781	Angiospermae	Boraginaceae	Mertensia	Mertensia davurica (Sims) G. Don		Republic of Sakha (Yakutia)/(3г),Republic of Buryatia/(3_NT),Irkutsk Region/(2),Krasnoyarsk Territory/(2),Republic of Khakassia/(2),Altai Territory/(3б)	3	3	NT (Near Threatened)
NA_1782	Angiospermae	Boraginaceae	Mertensia	Mertensia pallasii (Ledeb.) G. Don		Republic of Altai/(2)	2	2	VU (Vulnerable)
NA_1783	Angiospermae	Boraginaceae	Mertensia	Mertensia rivularis (Turcz.) DC.		Republic of Sakha (Yakutia)/(3в)	3	3	NT (Near Threatened)
NA_1784	Angiospermae	Boraginaceae	Mertensia	Mertensia serrulata (Turcz.) DC.		Republic of Buryatia/(3_NT)	3	3	NT (Near Threatened)
NA_1785	Angiospermae	Boraginaceae	Mertensia	Mertensia sibirica (L.) G. Don	Mertensia bracteata (Willd. ex Roem. & Schult.) Kamelin; M. jenissejensis M. Pop.	Trans-Baikal Territory/(3),Republic of Buryatia/(1б_EN),Irkutsk Region/(2),Krasnoyarsk Territory/(3),Altai Territory/(2а)	3	3	NT (Near Threatened)
NA_1786	Angiospermae	Boraginaceae	Mertensia	Mertensia stylosa (Fisch.) DC.		Krasnoyarsk Territory/(3)	3	3	NT (Near Threatened)
NA_1787	Angiospermae	Boraginaceae	Myosotis	Myosotis butorinae Stepanov		Krasnoyarsk Territory/(3)	3	3	NT (Near Threatened)
NA_1788	Angiospermae	Boraginaceae	Myosotis	Myosotis czekanowskii (Trautv.) R. V. Kamelin & V. N. Tikhomirov		Republic of Sakha (Yakutia)/(4)	4	4	DD (Data Deficient)
NA_1789	Angiospermae	Boraginaceae	Myosotis	Myosotis ergakensis Stepanov		Krasnoyarsk Territory/(3)	3	3	NT (Near Threatened)
NA_1790	Angiospermae	Boraginaceae	Myosotis	Myosotis jenisseensis O.D. Nikiforova		Krasnoyarsk Territory/(2)	2	2	VU (Vulnerable)
NA_1791	Angiospermae	Boraginaceae	Myosotis	Myosotis krylovii subsp. collucata O. D. Nikif.		Republic of Altai/(3)	3	3	NT (Near Threatened)
NA_1792	Angiospermae	Boraginaceae	Myosotis	Myosotis krylovii Sergievskaya		Krasnoyarsk Territory/(2)	2	2	VU (Vulnerable)
NA_1793	Angiospermae	Boraginaceae	Myosotis	Myosotis sylvatica subsp. pseudovariabilis (M. Pop.) Petrovsky	Myosotis pseudovariabilis Popov	Krasnoyarsk Territory/(4)	4	4	DD (Data Deficient)
NA_1794	Angiospermae	Boraginaceae	Onosma	Onosma borysthenica Klokov		Omsk Region/(3)	3	3	NT (Near Threatened)
NA_1795	Angiospermae	Boraginaceae	Onosma	Onosma gmelinii Ledeb.		Kemerovo Region/(2)	2	2	VU (Vulnerable)
NA_1796	Angiospermae	Boraginaceae	Onosma	Onosma setosa subsp. transrhymnense (Klokov ex Popov) Kamelin	Onosma transrhymnensis Klok.	Kurgan Region/(2)	2	2	VU (Vulnerable)
NA_1797	Angiospermae	Boraginaceae	Onosma	Onosma simplicissima L.		Tyumen Region/(3),Kurgan Region/(3)	3	3	NT (Near Threatened)
NA_1798	Angiospermae	Boraginaceae	Pulmonaria	Pulmonaria mollis Hornem.		Republic of Sakha (Yakutia)/(3г),Trans-Baikal Territory/(3),Khanty-Mansi Autonomous Area – Yugra/(3)	3	3	NT (Near Threatened)
NA_1799	Angiospermae	Boraginaceae	Stenosolenium	Stenosolenium saxatile (Pall.) Turcz.		Republic of Buryatia/(3_NT)	3	3	NT (Near Threatened)
NA_1800	Angiospermae	Boraginaceae	Tournefortia	Tournefortia sibirica L.	Argusia sibirica (L.) Dandy	Primorye Territory/(VU)	VU	2	VU (Vulnerable)
NA_1801	Angiospermae	Boraginaceae	Trigonotis	Trigonotis radicans (Turcz.) Stev.		Trans-Baikal Territory/(3)	3	3	NT (Near Threatened)
NA_1802	Angiospermae	Convolvulaceae	Calystegia	Calystegia soldanella (L.) R. Br.		Sakhalin Region/(3г),Primorye Territory/(LR)	3	3	NT (Near Threatened)
NA_1803	Angiospermae	Convolvulaceae	Convolvulus	Convolvulus chinensis Ker-Gawl.		Kemerovo Region/(2)	2	2	VU (Vulnerable)
NA_1804	Angiospermae	Solanaceae	Physochlaina	Physochlaina physaloides (L.) G. Don		Amur Region/(1),Trans-Baikal Territory/(3),Republic of Buryatia/(3_NT),Irkutsk Region/(2),Krasnoyarsk Territory/(1),Republic of Khakassia/(1),Kemerovo Region/(1)	3	3	NT (Near Threatened)
NA_1805	Angiospermae	Solanaceae	Solanum	Solanum kitagawae Solanum kitagawae		Amur Region/(3б)	3	3	NT (Near Threatened)
NA_1806	Angiospermae	Solanaceae	Solanum	Solanum megacarpum Koidz.		Primorye Territory/(VU)	VU	2	VU (Vulnerable)
NA_1807	Angiospermae	Oleaceae	Fraxinus	Fraxinus lanuginosa Koidz.		Sakhalin Region/(3г)	3	3	NT (Near Threatened)
NA_1808	Angiospermae	Oleaceae	Fraxinus	Fraxinus mandshurica Rupr.		Amur Region/(2б)	2	2	VU (Vulnerable)
NA_1809	Angiospermae	Oleaceae	Syringa	Syringa reticulata subsp. reticulata	Ligustrina japonica (Maxim.) L.Henry	Sakhalin Region/(3д)	3	3	NT (Near Threatened)
NA_1810	Angiospermae	Plantaginaceae	Callitriche	Callitriche palustris L.	Callitriche subanceps V. Petrov	Krasnoyarsk Territory/(2)	2	2	VU (Vulnerable)
NA_1811	Angiospermae	Plantaginaceae	Deinostema	Deinostema violacea (Maxim.) T. Yamaz.		Primorye Territory/(EN)	EN	1	EN (Endangered)
NA_1812	Angiospermae	Plantaginaceae	Digitalis	Digitalis grandiflora Mill.		Altai Territory/(2в),Novosibirsk Region/(3),Tyumen Region/(3),Sverdlovsk Region/(5),Kurgan Region/(3)	5	5	LC (Least Concern)
NA_1813	Angiospermae	Plantaginaceae	Gratiola	Gratiola officinalis L.		Novosibirsk Region/(1),Omsk Region/(2)	2	2	VU (Vulnerable)
NA_1814	Angiospermae	Plantaginaceae	Lagotis	Lagotis uralensis Schischk.		Khanty-Mansi Autonomous Area – Yugra/(2),Sverdlovsk Region/(2),Chelyabinsk Region/(2_VU)	2	2	VU (Vulnerable)
NA_1815	Angiospermae	Plantaginaceae	Linaria	Linaria altaica Fischer ex Ledeb.	Linaria uralensis Kotov	Chelyabinsk Region/(3_VU)	3	3	VU (Vulnerable)
NA_1816	Angiospermae	Plantaginaceae	Linaria	Linaria debilis Kuprian.		Chelyabinsk Region/(3_VU)	3	3	VU (Vulnerable)
NA_1817	Angiospermae	Plantaginaceae	Linaria	Linaria grjunerae Knjaz.		Sverdlovsk Region/(3)	3	3	NT (Near Threatened)
NA_1818	Angiospermae	Plantaginaceae	Plantago	Plantago canescens subsp. tolmatschevii N. N. Tzvel.		Krasnoyarsk Territory/(4)	4	4	DD (Data Deficient)
NA_1819	Angiospermae	Plantaginaceae	Plantago	Plantago krascheninnikovii C. Sergievsk.		Chelyabinsk Region/(1_CR)	1	1	CR (Critically Endangered)
NA_1820	Angiospermae	Plantaginaceae	Plantago	Plantago maritima subsp. juncoides (Lam.) Hulten	Plantago schrenkii C. Koch	Yamal-Nenets Autonomous Area/(3)	3	3	NT (Near Threatened)
NA_1821	Angiospermae	Plantaginaceae	Plantago	Plantago polysperma Kar. & Kir.		Novosibirsk Region/(1)	1	1	CR (Critically Endangered) or EN (Endangered)
NA_1822	Angiospermae	Plantaginaceae	Trapella	Trapella sinensis Oliv.		Khabarovsk Territory/(3),Primorye Territory/(DD),Jewish Autonomous Region/(3д),Amur Region/(3д)	3	3	NT (Near Threatened)
NA_1823	Angiospermae	Plantaginaceae	Veronica	Veronica callitrichoides Komarov		Kamchatka Territory/(3)	3	3	NT (Near Threatened)
NA_1824	Angiospermae	Plantaginaceae	Veronica	Veronica ciliata Fisch.		Republic of Sakha (Yakutia)/(3б)	3	3	NT (Near Threatened)
NA_1825	Angiospermae	Plantaginaceae	Veronica	Veronica densiflora Ledeb.		Khabarovsk Territory/(3)	3	3	NT (Near Threatened)
NA_1826	Angiospermae	Plantaginaceae	Veronica	Veronica incana subsp. incana	Pseudolysimachion incanum (L.) Holub	Sakhalin Region/(3г)	3	3	NT (Near Threatened)
NA_1827	Angiospermae	Plantaginaceae	Veronica	Veronica incana L.		Tyumen Region/(3)	3	3	NT (Near Threatened)
NA_1828	Angiospermae	Plantaginaceae	Veronica	Veronica krasnoborovii Kosachev & Shaulo		Republic of Tuva/(1)	1	1	CR (Critically Endangered) or EN (Endangered)
NA_1829	Angiospermae	Plantaginaceae	Veronica	Veronica krylovii Schischk.		Tyumen Region/(3)	3	3	NT (Near Threatened)
NA_1830	Angiospermae	Plantaginaceae	Veronica	Veronica longifolia var. taigischensis (Stepanov) Assejeva	Veronica taigischensis N. V. Stepanov	Krasnoyarsk Territory/(1)	1	1	CR (Critically Endangered) or EN (Endangered)
NA_1831	Angiospermae	Plantaginaceae	Veronica	Veronica officinalis L.		Krasnoyarsk Territory/(1),Tyumen Region/(1),Kurgan Region/(3)	3	3	NT (Near Threatened)
NA_1832	Angiospermae	Plantaginaceae	Veronica	Veronica pinnata L.		Kemerovo Region/(1)	1	1	CR (Critically Endangered) or EN (Endangered)
NA_1833	Angiospermae	Plantaginaceae	Veronica	Veronica reverdattoi I. M. Krasnoborov		Krasnoyarsk Territory/(2),Republic of Tuva/(2),Republic of Khakassia/(3)	3	3	NT (Near Threatened)
NA_1834	Angiospermae	Plantaginaceae	Veronica	Veronica sajanensis Printz		Krasnoyarsk Territory/(3),Republic of Tuva/(3)	3	3	NT (Near Threatened)
NA_1835	Angiospermae	Plantaginaceae	Veronica	Veronica sergievskiana A. V. Polozhij		Krasnoyarsk Territory/(3)	3	3	NT (Near Threatened)
NA_1836	Angiospermae	Plantaginaceae	Veronica	Veronica spicata subsp. porphyriana (Pavl.) A. Jelen.	Veronica porphyriana Pavl.	Krasnoyarsk Territory/(3)	3	3	NT (Near Threatened)
NA_1837	Angiospermae	Plantaginaceae	Veronica	Veronica spicata L.		Khanty-Mansi Autonomous Area – Yugra/(3)	3	3	NT (Near Threatened)
NA_1838	Angiospermae	Plantaginaceae	Veronica	Veronica urticifolia Jacq.	Veronica uralensis M. S. Knjasev	Sverdlovsk Region/(3)	3	3	NT (Near Threatened)
NA_1839	Angiospermae	Plantaginaceae	Veronicastrum	Veronicastrum cerasifolium (Monjuschko) Yamazaki		Primorye Territory/(EN)	EN	1	EN (Endangered)
NA_1840	Angiospermae	Scrophulariaceae	Limosella	Limosella aquatica L.		Chukotka Autonomous Area/(3г)	3	3	NT (Near Threatened)
NA_1841	Angiospermae	Scrophulariaceae	Scrophularia	Scrophularia altaica Murr.		Kemerovo Region/(1)	1	1	CR (Critically Endangered) or EN (Endangered)
NA_1842	Angiospermae	Scrophulariaceae	Scrophularia	Scrophularia amgunensis F. Schmidt		Khabarovsk Territory/(3),Jewish Autonomous Region/(2а),Amur Region/(2а)	3	3	NT (Near Threatened)
NA_1843	Angiospermae	Scrophulariaceae	Scrophularia	Scrophularia multicaulis Turcz.		Krasnoyarsk Territory/(2),Republic of Khakassia/(2)	2	2	VU (Vulnerable)
NA_1844	Angiospermae	Scrophulariaceae	Scrophularia	Scrophularia nodosa L.		Republic of Khakassia/(2),Khanty-Mansi Autonomous Area – Yugra/(3)	3	3	NT (Near Threatened)
NA_1845	Angiospermae	Scrophulariaceae	Scrophularia	Scrophularia scopolii Hoppe		Chelyabinsk Region/(1_EN)	1	1	EN (Endangered)
NA_1846	Angiospermae	Scrophulariaceae	Scrophularia	Scrophularia umbrosa Dum.		Republic of Tuva/(2),Republic of Khakassia/(3),Kemerovo Region/(3),Novosibirsk Region/(1),Tomsk Region/(2)	3	3	NT (Near Threatened)
NA_1847	Angiospermae	Scrophulariaceae	Verbascum	Verbascum phoeniceum L.		Tyumen Region/(3)	3	3	NT (Near Threatened)
NA_1848	Angiospermae	Linderniaceae	Lindernia	Lindernia procumbens (Krocker) Philcox		Novosibirsk Region/(0)	0	0	E (Extinct)
NA_1849	Angiospermae	Lentibulariaceae	Pinguicula	Pinguicula alpina L.		Yamal-Nenets Autonomous Area/(3),Khanty-Mansi Autonomous Area – Yugra/(3),Sverdlovsk Region/(3)	3	3	NT (Near Threatened)
NA_1850	Angiospermae	Lentibulariaceae	Pinguicula	Pinguicula variegata Turcz.	Pinguicula spathulata Ledeb.	Irkutsk Region/(3)	3	3	NT (Near Threatened)
NA_1851	Angiospermae	Lentibulariaceae	Pinguicula	Pinguicula vulgaris L.		Republic of Buryatia/(3_NT),Irkutsk Region/(3),Khanty-Mansi Autonomous Area – Yugra/(3),Chelyabinsk Region/(1_CR)	3	3	NT (Near Threatened)
NA_1852	Angiospermae	Lentibulariaceae	Utricularia	Utricularia caerulea L.		Primorye Territory/(EN)	EN	1	EN (Endangered)
NA_1853	Angiospermae	Lentibulariaceae	Utricularia	Utricularia minor L.		Chukotka Autonomous Area/(3г),Kemerovo Region/(2)	3	3	NT (Near Threatened)
NA_1854	Angiospermae	Lamiaceae	Agastache	Agastache rugosa (Fisch. & C.A.Mey.) Kuntze		Sakhalin Region/(3г)	3	3	NT (Near Threatened)
NA_1855	Angiospermae	Lamiaceae	Ajuga	Ajuga shikotanensis Miyabe & Tatew.		Sakhalin Region/(2а)	2	2	VU (Vulnerable)
NA_1856	Angiospermae	Lamiaceae	Caryopteris	Caryopteris mongholica Bunge		Republic of Buryatia/(1б_EN)	1	1	CR (Critically Endangered) or EN (Endangered)
NA_1857	Angiospermae	Lamiaceae	Chaiturus	Chaiturus marrubiastrum (L.) Ehrh. ex Rchb.		Novosibirsk Region/(2)	2	2	VU (Vulnerable)
NA_1858	Angiospermae	Lamiaceae	Dracocephalum	Dracocephalum argunense Fisch. ex Link		Trans-Baikal Territory/(3)	3	3	NT (Near Threatened)
NA_1859	Angiospermae	Lamiaceae	Dracocephalum	Dracocephalum discolor Bunge		Altai Territory/(3б)	3	3	NT (Near Threatened)
NA_1860	Angiospermae	Lamiaceae	Dracocephalum	Dracocephalum fruticulosum Stephan ex Willd.		Krasnoyarsk Territory/(2)	2	2	VU (Vulnerable)
NA_1861	Angiospermae	Lamiaceae	Dracocephalum	Dracocephalum grandiflorum L.		Trans-Baikal Territory/(3)	3	3	NT (Near Threatened)
NA_1862	Angiospermae	Lamiaceae	Dracocephalum	Dracocephalum imberbe Bunge		Krasnoyarsk Territory/(2)	2	2	VU (Vulnerable)
NA_1863	Angiospermae	Lamiaceae	Dracocephalum	Dracocephalum jacutense Peschkova		Republic of Sakha (Yakutia)/(1)	1	1	CR (Critically Endangered) or EN (Endangered)
NA_1864	Angiospermae	Lamiaceae	Dracocephalum	Dracocephalum krylovii Lipsky		Kemerovo Region/(2)	2	2	VU (Vulnerable)
NA_1865	Angiospermae	Lamiaceae	Dracocephalum	Dracocephalum multicolor Kom.		Khabarovsk Territory/(3)	3	3	NT (Near Threatened)
NA_1866	Angiospermae	Lamiaceae	Dracocephalum	Dracocephalum popovii T.V.Egorova & Sipliv.		Irkutsk Region/(3)	3	3	NT (Near Threatened)
NA_1867	Angiospermae	Lamiaceae	Dracocephalum	Dracocephalum stellerianum Hiltebr.	Dracocephalum hypopolium (Kharkev.) Prob.	Magadan Region/(3в),Khabarovsk Territory/(3),Trans-Baikal Territory/(3),Republic of Buryatia/(3_NT),Krasnoyarsk Territory/(2)	3	3	NT (Near Threatened)
NA_1868	Angiospermae	Lamiaceae	Lagochilus	Lagochilus ilicifolius Bunge ex Benth.		Krasnoyarsk Territory/(3),Republic of Tuva/(3)	3	3	NT (Near Threatened)
NA_1869	Angiospermae	Lamiaceae	Lagopsis	Lagopsis eriostachya (Benth.) Ikonn.-Gal.		Republic of Buryatia/(0_RE)	0	0	E (Extinct)
NA_1870	Angiospermae	Lamiaceae	Leonurus	Leonurus macranthus Maxim.		Jewish Autonomous Region/(3г)	3	3	NT (Near Threatened)
NA_1871	Angiospermae	Lamiaceae	Lycopus	Lycopus uniflorus Michx.		Kamchatka Territory/(2)	2	2	VU (Vulnerable)
NA_1872	Angiospermae	Lamiaceae	Meehania	Meehania urticifolia (Miq.) Makino		Primorye Territory/(CR)	CR	1	CR (Critically Endangered)
NA_1873	Angiospermae	Lamiaceae	Mentha	Mentha canadensis L.		Chukotka Autonomous Area/(3д)	3	3	NT (Near Threatened)
NA_1874	Angiospermae	Lamiaceae	Nepeta	Nepeta multifida L.	Schizonepeta multifida (L.) Briq.	Tyumen Region/(2)	2	2	VU (Vulnerable)
NA_1875	Angiospermae	Lamiaceae	Nepeta	Nepeta ucranica L.		Omsk Region/(2),Kurgan Region/(0)	2	2	VU (Vulnerable)
NA_1876	Angiospermae	Lamiaceae	Nepeta	Nepeta yesoensis (Franch. & Sav.) B.D.Jacks.		Sakhalin Region/(2а)	2	2	VU (Vulnerable)
NA_1877	Angiospermae	Lamiaceae	Panzerina	Panzerina canescens (Bunge) Soják		Krasnoyarsk Territory/(1)	1	1	CR (Critically Endangered) or EN (Endangered)
NA_1878	Angiospermae	Lamiaceae	Panzerina	Panzerina lanata (L.) Soják	Panzerina lanata subsp. argyracea (Kuprian.) Krestovsk.	Krasnoyarsk Territory/(2)	2	2	VU (Vulnerable)
NA_1879	Angiospermae	Lamiaceae	Phlomoides	Phlomoides agraria (Bunge) Adylov, Kamelin & Makhm.	Phlomis agraria Bunge	Novosibirsk Region/(1)	1	1	CR (Critically Endangered) or EN (Endangered)
NA_1880	Angiospermae	Lamiaceae	Phlomoides	Phlomoides alpina (Pall.) Adylov, Kamelin & Makhm.		Khabarovsk Territory/(3)	3	3	NT (Near Threatened)
NA_1881	Angiospermae	Lamiaceae	Phlomoides	Phlomoides tuvinica (A.Schroet.) Kamelin, Adylov & Makhm.	Phlomis tuvinica A.Schroet.	Republic of Tuva/(3)	3	3	NT (Near Threatened)
NA_1882	Angiospermae	Lamiaceae	Phlomoides	Phlomoides woroschilovii (Makarov) Prob.		Khabarovsk Territory/(3)	3	3	NT (Near Threatened)
NA_1883	Angiospermae	Lamiaceae	Pogostemon	Pogostemon yatabeanus (Makino) Press	Dysophylla jatabeana Makino, orth.; D. yatabeana Makino	Primorye Territory/(VU),Jewish Autonomous Region/(1),Amur Region/(3в)	3	3	NT (Near Threatened)
NA_1884	Angiospermae	Lamiaceae	Salvia	Salvia dumetorum Andrz. ex Besser	Salvia stepposa Des.-Shost.	Tyumen Region/(3)	3	3	NT (Near Threatened)
NA_1885	Angiospermae	Lamiaceae	Scutellaria	Scutellaria altaica Ledeb. ex Sweet		Altai Territory/(3а)	3	3	NT (Near Threatened)
NA_1886	Angiospermae	Lamiaceae	Scutellaria	Scutellaria baicalensis Georgi		Khabarovsk Territory/(2),Primorye Territory/(VU),Jewish Autonomous Region/(2а),Amur Region/(3г),Republic of Sakha (Yakutia)/(3г),Trans-Baikal Territory/(2)	3	3	NT (Near Threatened)
NA_1887	Angiospermae	Lamiaceae	Scutellaria	Scutellaria dependens Maxim.		Irkutsk Region/(3)	3	3	NT (Near Threatened)
NA_1888	Angiospermae	Lamiaceae	Scutellaria	Scutellaria grandiflora Sims		Krasnoyarsk Territory/(3)	3	3	NT (Near Threatened)
NA_1889	Angiospermae	Lamiaceae	Scutellaria	Scutellaria hastifolia L.	Scutellaria dubia Taliev & Sirj.	Kurgan Region/(3)	3	3	NT (Near Threatened)
NA_1890	Angiospermae	Lamiaceae	Scutellaria	Scutellaria mongolica Sobolevsk.		Krasnoyarsk Territory/(3),Republic of Tuva/(3)	3	3	NT (Near Threatened)
NA_1891	Angiospermae	Lamiaceae	Scutellaria	Scutellaria sieversii Bunge		Krasnoyarsk Territory/(3),Republic of Khakassia/(0)	3	3	NT (Near Threatened)
NA_1892	Angiospermae	Lamiaceae	Scutellaria	Scutellaria supina L.	Scutellaria oxyphylla Juz.	Sverdlovsk Region/(3)	3	3	NT (Near Threatened)
NA_1893	Angiospermae	Lamiaceae	Scutellaria	Scutellaria tuvensis Juz.		Krasnoyarsk Territory/(1)	1	1	CR (Critically Endangered) or EN (Endangered)
NA_1894	Angiospermae	Lamiaceae	Scutellaria	Scutellaria yezoensis Kudô		Kamchatka Territory/(3)	3	3	NT (Near Threatened)
NA_1895	Angiospermae	Lamiaceae	Stachys	Stachys aspera Michx.		Magadan Region/(3г)	3	3	NT (Near Threatened)
NA_1896	Angiospermae	Lamiaceae	Stachys	Stachys sylvatica L.		Krasnoyarsk Territory/(3),Tyumen Region/(3),Kurgan Region/(1)	3	3	NT (Near Threatened)
NA_1897	Angiospermae	Lamiaceae	Teucrium	Teucrium maximowiczii Prob.		Primorye Territory/(CR)	CR	1	CR (Critically Endangered)
NA_1898	Angiospermae	Lamiaceae	Teucrium	Teucrium ussuriense Kom.		Primorye Territory/(EN)	EN	1	EN (Endangered)
NA_1899	Angiospermae	Lamiaceae	Teucrium	Teucrium veronicoides Maxim.		Primorye Territory/(CR)	CR	1	CR (Critically Endangered)
NA_1900	Angiospermae	Lamiaceae	Teucrium	Teucrium viscidum var. miquelianum (Maxim.) H.Hara	Teucrium miquelianum (Maxim.) Kudo	Sakhalin Region/(3д)	3	3	NT (Near Threatened)
NA_1901	Angiospermae	Lamiaceae	Thymus	Thymus bashkiriensis Klokov & Des.-Shost.		Sverdlovsk Region/(3)	3	3	NT (Near Threatened)
NA_1902	Angiospermae	Lamiaceae	Thymus	Thymus eravinensis Serg.		Republic of Buryatia/(3_NT)	3	3	NT (Near Threatened)
NA_1903	Angiospermae	Lamiaceae	Thymus	Thymus glabricaulis Klokov		Yamal-Nenets Autonomous Area/(3)	3	3	NT (Near Threatened)
NA_1904	Angiospermae	Lamiaceae	Thymus	Thymus pulegioides subsp. pannonicus (All.) Kerguélen	Thymus marschallianus Willd.	Kemerovo Region/(3),Tomsk Region/(1)	3	3	NT (Near Threatened)
NA_1905	Angiospermae	Lamiaceae	Thymus	Thymus punctulosus Klokov		Kurgan Region/(2)	2	2	VU (Vulnerable)
NA_1906	Angiospermae	Lamiaceae	Thymus	Thymus quinquecostatus var. przewalskii (Kom.) Ronniger	Thymus chankoanus Klokov; T. przewalskii (Kom.) Nakai	Primorye Territory/(EN)	EN	1	EN (Endangered)
NA_1907	Angiospermae	Lamiaceae	Thymus	Thymus reverdattoanus Serg.		Yamal-Nenets Autonomous Area/(3)	3	3	NT (Near Threatened)
NA_1908	Angiospermae	Lamiaceae	Thymus	Thymus sibiricus (Serg.) Klokov & Des.-Shost.	Thymus jenisseensis Iljin	Tomsk Region/(1)	1	1	CR (Critically Endangered) or EN (Endangered)
NA_1909	Angiospermae	Lamiaceae	Thymus	Thymus talijevii subsp. paucifolius (Klokov) P.A.Schmidt	Thymus paucifolius Klokov; T. pseudalternans Klokov	Yamal-Nenets Autonomous Area/(3),Khanty-Mansi Autonomous Area – Yugra/(2),Sverdlovsk Region/(3)	3	3	NT (Near Threatened)
NA_1910	Angiospermae	Lamiaceae	Thymus	Thymus talijevii subsp. talijevii	Thymus hirticaulis Klokov; T. uralensis Klokov	Sverdlovsk Region/(3)	3	3	NT (Near Threatened)
NA_1911	Angiospermae	Lamiaceae	Thymus	Thymus ternejicus Prob.		Primorye Territory/(EN)	EN	1	EN (Endangered)
NA_1912	Angiospermae	Lamiaceae	Ziziphora	Ziziphora clinopodioides Lam.		Kemerovo Region/(3)	3	3	NT (Near Threatened)
NA_1913	Angiospermae	Phrymaceae	Erythranthe	Erythranthe inflata (Miq.) G. L. Nesom	Mimulus inflatus (Miq.) Nakai	Sakhalin Region/(3д)	3	3	NT (Near Threatened)
NA_1914	Angiospermae	Phrymaceae	Erythranthe	Erythranthe microphylla (Benth.) G. L. Nesom	Mimulus tenellus Nutt. ex A. Gray	Khabarovsk Territory/(3),Jewish Autonomous Region/(3г)	3	3	NT (Near Threatened)
NA_1915	Angiospermae	Phrymaceae	Erythranthe	Erythranthe stolonifera (Novopokr.) G. L. Nesom	Mimulus stolonifer Novopokr.	Khabarovsk Territory/(2)	2	2	VU (Vulnerable)
NA_1916	Angiospermae	Phrymaceae	Phryma	Phryma leptostachya L.	Phryma asiatica (Hara) Probat.	Amur Region/(3г)	3	3	NT (Near Threatened)
NA_1917	Angiospermae	Orobanchaceae	Bartsia	Bartsia alpina L.		Yamal-Nenets Autonomous Area/(3),Khanty-Mansi Autonomous Area – Yugra/(3)	3	3	NT (Near Threatened)
NA_1918	Angiospermae	Orobanchaceae	Castilleja	Castilleja arctica subsp. vorkutensis O. V. Rebristaya		Yamal-Nenets Autonomous Area/(3)	3	3	NT (Near Threatened)
NA_1919	Angiospermae	Orobanchaceae	Castilleja	Castilleja arctica Krylov & Sergievsk.		Krasnoyarsk Territory/(4),Yamal-Nenets Autonomous Area/(3),Khanty-Mansi Autonomous Area – Yugra/(2)	3	3	NT (Near Threatened)
NA_1920	Angiospermae	Orobanchaceae	Castilleja	Castilleja pallida var. yukonis (Pennell) J. M. Egger	Castilleja yukonis Pennell	Krasnoyarsk Territory/(3)	3	3	NT (Near Threatened)
NA_1921	Angiospermae	Orobanchaceae	Castilleja	Castilleja pallida (L.) Sprengel		Omsk Region/(1),Tyumen Region/(1),Sverdlovsk Region/(1),Kurgan Region/(0),Chelyabinsk Region/(2_EN)	2	2	VU (Vulnerable)
NA_1922	Angiospermae	Orobanchaceae	Castilleja	Castilleja tenella Rebr.		Krasnoyarsk Territory/(3)	3	3	NT (Near Threatened)
NA_1923	Angiospermae	Orobanchaceae	Cymbaria	Cymbaria daurica L.	Cymbaria dahurica L.	Krasnoyarsk Territory/(3),Altai Territory/(2б)	3	3	NT (Near Threatened)
NA_1924	Angiospermae	Orobanchaceae	Lathraea	Lathraea squamaria L.		Chelyabinsk Region/(2_VU)	2	2	VU (Vulnerable)
NA_1925	Angiospermae	Orobanchaceae	Mannagettaea	Mannagettaea hummelii Harry Sm.		Republic of Buryatia/(3_NT),Republic of Tuva/(2)	3	3	NT (Near Threatened)
NA_1926	Angiospermae	Orobanchaceae	Melampyrum	Melampyrum polonicum (Beauv.) Soó		Sverdlovsk Region/(2)	2	2	VU (Vulnerable)
NA_1927	Angiospermae	Orobanchaceae	Orobanche	Orobanche coerulescens Stephan	Orobanche glaucantha Trautv.	Irkutsk Region/(0)	0	0	E (Extinct)
NA_1928	Angiospermae	Orobanchaceae	Orobanche	Orobanche krylowii Beck	Orobanche krylovii G. Beck	Irkutsk Region/(2),Sverdlovsk Region/(3),Chelyabinsk Region/(3_VU)	3	3	NT (Near Threatened)
NA_1929	Angiospermae	Orobanchaceae	Orobanche	Orobanche reticulata subsp. pallidiflora (Wimm. & Grab.) Hayek	Orobanche pallidiflora Wimmer & Grab.	Sverdlovsk Region/(1),Chelyabinsk Region/(3_VU)	3	3	NT (Near Threatened)
NA_1930	Angiospermae	Orobanchaceae	Pedicularis	Pedicularis achilleifolia Stephan ex Willd.		Republic of Khakassia/(3)	3	3	NT (Near Threatened)
NA_1931	Angiospermae	Orobanchaceae	Pedicularis	Pedicularis adunca Bieb. ex Stev.		Republic of Sakha (Yakutia)/(3д)	3	3	NT (Near Threatened)
NA_1932	Angiospermae	Orobanchaceae	Pedicularis	Pedicularis amoena Adams ex Steven		Republic of Khakassia/(3)	3	3	NT (Near Threatened)
NA_1933	Angiospermae	Orobanchaceae	Pedicularis	Pedicularis anthemifolia Fisch. ex Colla		Republic of Khakassia/(3),Sverdlovsk Region/(3)	3	3	NT (Near Threatened)
NA_1934	Angiospermae	Orobanchaceae	Pedicularis	Pedicularis dasystachys Schrenk		Krasnoyarsk Territory/(2),Tyumen Region/(3)	3	3	NT (Near Threatened)
NA_1935	Angiospermae	Orobanchaceae	Pedicularis	Pedicularis grandiflora Fisch.		Republic of Sakha (Yakutia)/(3г)	3	3	NT (Near Threatened)
NA_1936	Angiospermae	Orobanchaceae	Pedicularis	Pedicularis hyperborea Vved.		Yamal-Nenets Autonomous Area/(3)	3	3	NT (Near Threatened)
NA_1937	Angiospermae	Orobanchaceae	Pedicularis	Pedicularis interrupta Steph. ex Stev.		Altai Territory/(1)	1	1	CR (Critically Endangered) or EN (Endangered)
NA_1938	Angiospermae	Orobanchaceae	Pedicularis	Pedicularis koidzumiana Tatewaki & Ohwi		Sakhalin Region/(3д)	3	3	NT (Near Threatened)
NA_1939	Angiospermae	Orobanchaceae	Pedicularis	Pedicularis lasiostachys Bunge		Republic of Khakassia/(1)	1	1	CR (Critically Endangered) or EN (Endangered)
NA_1940	Angiospermae	Orobanchaceae	Pedicularis	Pedicularis longiflora Rudolph		Republic of Buryatia/(3_NT),Republic of Altai/(2)	3	3	NT (Near Threatened)
NA_1941	Angiospermae	Orobanchaceae	Pedicularis	Pedicularis ochotensis A. Khokhr.		Republic of Sakha (Yakutia)/(3а)	3	3	NT (Near Threatened)
NA_1942	Angiospermae	Orobanchaceae	Pedicularis	Pedicularis oederi Vahl		Chelyabinsk Region/(3_VU)	3	3	VU (Vulnerable)
NA_1943	Angiospermae	Orobanchaceae	Pedicularis	Pedicularis palustris subsp. karoi (Freyn) Tsoong	Pedicularis karoi Freyn	Amur Region/(3г)	3	3	NT (Near Threatened)
NA_1944	Angiospermae	Orobanchaceae	Pedicularis	Pedicularis parviflora subsp. pennellii (Hult.) Hult.	Pedicularis pennellii Hulten	Republic of Sakha (Yakutia)/(3б)	3	3	NT (Near Threatened)
NA_1945	Angiospermae	Orobanchaceae	Pedicularis	Pedicularis physocalyx Bunge		Chelyabinsk Region/(3_VU)	3	3	VU (Vulnerable)
NA_1946	Angiospermae	Orobanchaceae	Pedicularis	Pedicularis resupinata L.		Tyumen Region/(2),Sverdlovsk Region/(2),Chelyabinsk Region/(2_EN)	2	2	VU (Vulnerable)
NA_1947	Angiospermae	Orobanchaceae	Pedicularis	Pedicularis sceptrum-carolinum L.		Kamchatka Territory/(3),Altai Territory/(2в),Tomsk Region/(3),Yamal-Nenets Autonomous Area/(4),Sverdlovsk Region/(3),Chelyabinsk Region/(2_EN)	3	3	NT (Near Threatened)
NA_1948	Angiospermae	Orobanchaceae	Pedicularis	Pedicularis striata Pall.		Amur Region/(3г)	3	3	NT (Near Threatened)
NA_1949	Angiospermae	Orobanchaceae	Pedicularis	Pedicularis sudetica Willd.		Republic of Khakassia/(3)	3	3	NT (Near Threatened)
NA_1950	Angiospermae	Orobanchaceae	Pedicularis	Pedicularis tristis L.		Kamchatka Territory/(3),Chukotka Autonomous Area/(3г)	3	3	NT (Near Threatened)
NA_1951	Angiospermae	Orobanchaceae	Pedicularis	Pedicularis venusta Schangin ex Bunge		Chukotka Autonomous Area/(3г),Krasnoyarsk Territory/(2)	3	3	NT (Near Threatened)
NA_1952	Angiospermae	Orobanchaceae	Pedicularis	Pedicularis villosa Ledeb. ex Spreng.		Krasnoyarsk Territory/(4)	4	4	DD (Data Deficient)
NA_1953	Angiospermae	Orobanchaceae	Phacellanthus	Phacellanthus tubiflorus Siebold & Zucc.		Sakhalin Region/(3г),Jewish Autonomous Region/(2а)	3	3	NT (Near Threatened)
NA_1954	Angiospermae	Aquifoliaceae	Ilex	Ilex crenata Thunb.		Sakhalin Region/(3д)	3	3	NT (Near Threatened)
NA_1955	Angiospermae	Aquifoliaceae	Ilex	Ilex rugosa F. Schmidt		Khabarovsk Territory/(2)	2	2	VU (Vulnerable)
NA_1956	Angiospermae	Aquifoliaceae	Ilex	Ilex sugerokii Maxim.		Sakhalin Region/(3д)	3	3	NT (Near Threatened)
NA_1957	Angiospermae	Campanulaceae	Adenophora	Adenophora golubinzevaeana Reverd.		Republic of Khakassia/(3)	3	3	NT (Near Threatened)
NA_1958	Angiospermae	Campanulaceae	Adenophora	Adenophora jacutica Fed.		Republic of Sakha (Yakutia)/(1)	1	1	CR (Critically Endangered) or EN (Endangered)
NA_1959	Angiospermae	Campanulaceae	Adenophora	Adenophora liliifolia (L.) A.DC.		Tyumen Region/(3)	3	3	NT (Near Threatened)
NA_1960	Angiospermae	Campanulaceae	Adenophora	Adenophora rupestris Reverd.		Republic of Khakassia/(3)	3	3	NT (Near Threatened)
NA_1961	Angiospermae	Campanulaceae	Adenophora	Adenophora sajanensis Stepanov		Krasnoyarsk Territory/(3)	3	3	NT (Near Threatened)
NA_1962	Angiospermae	Campanulaceae	Adenophora	Adenophora stenanthina subsp. stenanthina	Adenophora crispata (Turcz. ex Kitag.) Kitag.; A. collina Kitag.	Primorye Territory/(CR),Trans-Baikal Territory/(3)	3	3	NT (Near Threatened)
NA_1963	Angiospermae	Campanulaceae	Adenophora	Adenophora stenanthina (Ledeb.) Kitag.		Primorye Territory/(EN)	EN	1	EN (Endangered)
NA_1964	Angiospermae	Campanulaceae	Asyneuma	Asyneuma japonicum (Miq.) Briq.		Amur Region/(4)	4	4	DD (Data Deficient)
NA_1965	Angiospermae	Campanulaceae	Campanula	Campanula bononiensis L.		Kemerovo Region/(2),Omsk Region/(2)	2	2	VU (Vulnerable)
NA_1966	Angiospermae	Campanulaceae	Campanula	Campanula expansa Rudolph	Astrocodon expansus (Rudolph) Fed.	Kamchatka Territory/(3),Khabarovsk Territory/(2),Amur Region/(3а)	3	3	NT (Near Threatened)
NA_1967	Angiospermae	Campanulaceae	Campanula	Campanula glomerata L.		Omsk Region/(2)	2	2	VU (Vulnerable)
NA_1968	Angiospermae	Campanulaceae	Campanula	Campanula latifolia L.		Altai Territory/(3б)	3	3	NT (Near Threatened)
NA_1969	Angiospermae	Campanulaceae	Campanula	Campanula punctata Lam.		Trans-Baikal Territory/(3)	3	3	NT (Near Threatened)
NA_1970	Angiospermae	Campanulaceae	Campanula	Campanula stenocarpa Trautv. & C.A.Mey.	Popoviocodonia stenocarpa (Trautv. & C.A.Mey.) Fed.	Khabarovsk Territory/(3),Sakhalin Region/(3д),Primorye Territory/(VU)	3	3	NT (Near Threatened)
NA_1971	Angiospermae	Campanulaceae	Campanula	Campanula stevenii subsp. altaica (Ledeb.) Fed.	Campanula altaica Ledeb.	Republic of Khakassia/(3)	3	3	NT (Near Threatened)
NA_1972	Angiospermae	Campanulaceae	Campanula	Campanula trachelium L.		Republic of Altai/(3),Altai Territory/(3б),Novosibirsk Region/(3)	3	3	NT (Near Threatened)
NA_1973	Angiospermae	Campanulaceae	Campanula	Campanula uniflora L.		Kamchatka Territory/(3),Khabarovsk Territory/(3),Trans-Baikal Territory/(3)	3	3	NT (Near Threatened)
NA_1974	Angiospermae	Campanulaceae	Codonopsis	Codonopsis lanceolata (Siebold & Zucc.) Benth. & Hook.f. ex Trautv.		Sakhalin Region/(1)	1	1	CR (Critically Endangered) or EN (Endangered)
NA_1975	Angiospermae	Campanulaceae	Codonopsis	Codonopsis pilosula (Franch.) Nannf.		Primorye Territory/(VU),Jewish Autonomous Region/(3г)	3	3	NT (Near Threatened)
NA_1976	Angiospermae	Campanulaceae	Lobelia	Lobelia sessilifolia Lamb.		Magadan Region/(3д),Republic of Sakha (Yakutia)/(3д)	3	3	NT (Near Threatened)
NA_1977	Angiospermae	Campanulaceae	Peracarpa	Peracarpa carnosa (Wall.) Hook.f. & Thomson	Peracarpa circaeoides (F.Schmidt ex Miq.) Feer	Kamchatka Territory/(3)	3	3	NT (Near Threatened)
NA_1978	Angiospermae	Campanulaceae	Platycodon	Platycodon grandiflorus (Jacq.) A.DC.		Khabarovsk Territory/(2),Jewish Autonomous Region/(3д),Amur Region/(2а),Trans-Baikal Territory/(2)	3	3	NT (Near Threatened)
NA_1979	Angiospermae	Menyanthaceae	Fauria	Fauria crista-galli (Menz.) Makino	Nephrophyllidium crista-galli subsp. japonicum (Franch.) Yonek. et H. Ohashi	Sakhalin Region/(3б)	3	3	NT (Near Threatened)
NA_1980	Angiospermae	Menyanthaceae	Nymphoides	Nymphoides coreana (H. Lév.) H. Hara		Primorye Territory/(CR)	CR	1	CR (Critically Endangered)
NA_1981	Angiospermae	Menyanthaceae	Nymphoides	Nymphoides peltata (S. G. Gmelin) O. Kuntze		Kamchatka Territory/(3),Republic of Sakha (Yakutia)/(3г),Irkutsk Region/(2),Kemerovo Region/(2),Tomsk Region/(3),Khanty-Mansi Autonomous Area – Yugra/(3),Sverdlovsk Region/(2)	3	3	NT (Near Threatened)
NA_1982	Angiospermae	Asteraceae	Achillea	Achillea ledebourii Heimerl	Ptarmica ledebourii (Heimerl) Klok. & Krytzka	Krasnoyarsk Territory/(2),Republic of Khakassia/(3)	3	3	NT (Near Threatened)
NA_1983	Angiospermae	Asteraceae	Achillea	Achillea schmakovii Kupr.		Altai Territory/(3б)	3	3	NT (Near Threatened)
NA_1984	Angiospermae	Asteraceae	Ajania	Ajania pallasiana (Fisch. ex Bess.) Poljakov		Magadan Region/(3д)	3	3	NT (Near Threatened)
NA_1985	Angiospermae	Asteraceae	Alfredia	Alfredia cernua (L.) Cass.		Krasnoyarsk Territory/(3),Tomsk Region/(3)	3	3	NT (Near Threatened)
NA_1986	Angiospermae	Asteraceae	Antennaria	Antennaria monocephala DC.		Republic of Sakha (Yakutia)/(3г)	3	3	NT (Near Threatened)
NA_1987	Angiospermae	Asteraceae	Arctanthemum	Arctanthemum arcticum subsp. polare (Hult.) N. N. Tzvel.	Arctanthemum hultenii (A. & D. Löve) N. N. Tzvel.	Krasnoyarsk Territory/(4)	4	4	DD (Data Deficient)
NA_1988	Angiospermae	Asteraceae	Arctanthemum	Arctanthemum integrifolium (Richards.) Tzvel.	Hulteniella integrifolia (Richards.) N. N. Tzvel.	Chukotka Autonomous Area/(3г)	3	3	NT (Near Threatened)
NA_1989	Angiospermae	Asteraceae	Arctogeron	Arctogeron gramineum (L.) DC.		Krasnoyarsk Territory/(3)	3	3	NT (Near Threatened)
NA_1990	Angiospermae	Asteraceae	Arnica	Arnica angustifolia subsp. iljinii (Maguire) I. K. Ferguson	Arnica iljinii (Maguire) Iljin	Republic of Altai/(3),Khanty-Mansi Autonomous Area – Yugra/(3)	3	3	NT (Near Threatened)
NA_1991	Angiospermae	Asteraceae	Arnica	Arnica intermedia Turcz.		Trans-Baikal Territory/(3)	3	3	NT (Near Threatened)
NA_1992	Angiospermae	Asteraceae	Arnica	Arnica sachalinensis (Regel) A. Gray		Khabarovsk Territory/(4)	4	4	DD (Data Deficient)
NA_1993	Angiospermae	Asteraceae	Artemisia	Artemisia arctisibirica Korobkov		Chukotka Autonomous Area/(3д),Krasnoyarsk Territory/(2)	3	3	NT (Near Threatened)
NA_1994	Angiospermae	Asteraceae	Artemisia	Artemisia cuspidata Krasch.		Irkutsk Region/(2)	2	2	VU (Vulnerable)
NA_1995	Angiospermae	Asteraceae	Artemisia	Artemisia czekanovskiana Trautv.		Krasnoyarsk Territory/(3)	3	3	NT (Near Threatened)
NA_1996	Angiospermae	Asteraceae	Artemisia	Artemisia furcata Bieb.		Amur Region/(3в)	3	3	NT (Near Threatened)
NA_1997	Angiospermae	Asteraceae	Artemisia	Artemisia globularia subsp. lutea (Hultén) L. M. Shultz	Artemisia flava Jurtzev	Chukotka Autonomous Area/(3а)	3	3	NT (Near Threatened)
NA_1998	Angiospermae	Asteraceae	Artemisia	Artemisia globularia Cham. ex Bess.		Chukotka Autonomous Area/(3д)	3	3	NT (Near Threatened)
NA_1999	Angiospermae	Asteraceae	Artemisia	Artemisia glomerata Ledeb.		Amur Region/(3),Republic of Sakha (Yakutia)/(3д)	3	3	NT (Near Threatened)
[truncated: 293 more rows]
